# Supplementary material for: Self-learning type-2 fuzzy systems with adaptive rule reduction for time series forecasting
Source: PeerJ Comput Sci. 2025 Jul 29;11:e3004. doi: 10.7717/peerj-cs.3004 (PMC12453715; doi:10.7717/peerj-cs.3004)
Supplement: Supplemental Information 1 [file peerj-cs-11-3004-s001.zip]

Archive with 27 entries (22 files):
- ePL-KRLS-FSM_plus-main/
- ePL-KRLS-FSM_plus-main/Datasets/
- ePL-KRLS-FSM_plus-main/Datasets/MackeyGlass.xlsx
- ePL-KRLS-FSM_plus-main/Datasets/TAIEX.csv
- ePL-KRLS-FSM_plus-main/LICENSE
- ePL-KRLS-FSM_plus-main/Model/
- ePL-KRLS-FSM_plus-main/Model/Graphics/
- ePL-KRLS-FSM_plus-main/Model/Graphics/MG=1000.eps
- ePL-KRLS-FSM_plus-main/Model/Graphics/MG=17.eps
- ePL-KRLS-FSM_plus-main/Model/Graphics/MG=500.eps
- ePL-KRLS-FSM_plus-main/Model/Graphics/TAIEX.eps
- ePL-KRLS-FSM_plus-main/Model/MackeyGlass.py
- ePL-KRLS-FSM_plus-main/Model/StockMarket.py
- ePL-KRLS-FSM_plus-main/Model/__pycache__/
- ePL-KRLS-FSM_plus-main/Model/__pycache__/colour.cpython-39.pyc
- ePL-KRLS-FSM_plus-main/Model/__pycache__/ePL_KRLS_T2FSM.cpython-39.pyc
- ePL-KRLS-FSM_plus-main/Model/__pycache__/fuzzy_sets.cpython-39.pyc
- ePL-KRLS-FSM_plus-main/Model/__pycache__/global_settings.cpython-39.pyc
- ePL-KRLS-FSM_plus-main/Model/__pycache__/measures.cpython-39.pyc
- ePL-KRLS-FSM_plus-main/Model/__pycache__/parameters.cpython-39.pyc
- ePL-KRLS-FSM_plus-main/Model/colour.py
- ePL-KRLS-FSM_plus-main/Model/ePL_KRLS_T2FSM.py
- ePL-KRLS-FSM_plus-main/Model/fuzzy_sets.py
- ePL-KRLS-FSM_plus-main/Model/global_settings.py
- ePL-KRLS-FSM_plus-main/Model/measures.py
- ePL-KRLS-FSM_plus-main/Model/parameters.py
- ePL-KRLS-FSM_plus-main/README.md
