# Supplementary material for: Self-learning type-2 fuzzy systems with adaptive rule reduction for time series forecasting
Source: PeerJ Comput Sci. 2025 Jul 29;11:e3004. doi: 10.7717/peerj-cs.3004 (PMC12453715; doi:10.7717/peerj-cs.3004)
Supplement: Supplemental Information 1 [file peerj-cs-11-3004-s001.zip › ePL-KRLS-FSM_plus-main/Datasets/TAIEX.csv]

Date	Openly	Highest	Lowermost	Close	Volume	avg
1995-01-05	7129.94	7144.7	7040.72	7051.49		7092.71
1995-01-06	7086.88	7086.88	6884.61	6919.31		6985.745
1995-01-07	6948.27	6948.27	6855.55	6915.4		6901.91
1995-01-09	6948.73	6959.74	6869.08	6869.08		6914.41
1995-01-10	6817.85	6838.95	6706.67	6756.88		6772.81
1995-01-11	6736.11	6791.05	6720.07	6777.24		6755.56
1995-01-12	6749.62	6749.62	6571.93	6609.5		6660.775
1995-01-13	6673.26	6685.93	6582.05	6582.4		6633.99
1995-01-14	6565.52	6565.52	6450.79	6511.3		6508.155
1995-01-16	6556.98	6556.98	6473.06	6536.65		6515.02
1995-01-17	6564.25	6574.77	6487.73	6515.79		6531.25
1995-01-18	6558.74	6638.41	6546.99	6623.52		6592.7
1995-01-19	6635.62	6672.63	6598.02	6598.02		6635.325
1995-01-20	6572.85	6572.85	6370.49	6372.01		6471.67
1995-01-21	6344.29	6432.2	6278.54	6431.99		6355.37
1995-01-23	6446.9	6451.42	6290.96	6295.04		6371.19
1995-01-24	6180.25	6242.48	6167.79	6167.79		6205.135
1995-01-25	6277.07	6329.91	6260.41	6299.62		6295.16
1995-01-26	6293.33	6348.07	6270.68	6307.85		6309.375
1995-02-04	6444.53	6455.3	6328.38	6328.38		6391.84
1995-02-06	6298.01	6417.28	6298.01	6417.28		6357.645
1995-02-07	6474.84	6554.32	6474.84	6531.82		6514.58
1995-02-08	6538.92	6549.19	6491.04	6526.74		6520.115
1995-02-09	6578.69	6601.47	6530	6543.42		6565.735
1995-02-10	6574.78	6574.78	6519.57	6554.78		6547.175
1995-02-11	6592.13	6598.84	6548.97	6565.24		6573.905
1995-02-13	6578.07	6578.07	6498.21	6498.21		6538.14
1995-02-14	6505.53	6525.82	6478.31	6504.59		6502.065
1995-02-15	6530.01	6581.77	6528.71	6576.25		6555.24
1995-02-16	6642.03	6668.63	6617.05	6646.55		6642.84
1995-02-17	6691.36	6691.36	6635.72	6646.25		6663.54
1995-02-18	6696.29	6696.29	6636.52	6650.29		6666.405
1995-02-20	6688.01	6689.18	6604.76	6612.97		6646.97
1995-02-21	6625.32	6638.47	6594.15	6633.03		6616.31
1995-02-22	6652.82	6652.82	6595.86	6603.88		6624.34
1995-02-23	6583.49	6614.61	6547.96	6552.95		6581.285
1995-02-24	6598.34	6640.57	6582.79	6596.07		6611.68
1995-02-25	6615.64	6625.51	6585.04	6591.36		6605.275
1995-02-27	6404.55	6449.46	6284.75	6388.57		6367.105
1995-02-28	6436.46	6509.33	6408.83	6509.33		6459.08
1995-03-01	6436.26	6446.95	6329.52	6337.83		6388.235
1995-03-02	6436.47	6474.76	6419	6450.39		6446.88
1995-03-03	6478.98	6516.83	6478.98	6516.83		6497.905
1995-03-04	6528.32	6530.74	6497.24	6530.74		6513.99
1995-03-06	6529.34	6540.13	6470.9	6474.94		6505.515
1995-03-07	6479.35	6496.21	6437.46	6480.76		6466.835
1995-03-08	6478.59	6511.29	6421.26	6426.07		6466.275
1995-03-09	6432.3	6466.9	6382.24	6388.36		6424.57
1995-03-10	6435.94	6460	6428.81	6453.52		6444.405
1995-03-11	6495.5	6509.89	6476.92	6480.98		6493.405
1995-03-13	6520.41	6525.89	6496.41	6503.18		6511.15
1995-03-14	6501.05	6501.05	6455.18	6480.31		6478.115
1995-03-15	6524.07	6557.33	6519.01	6555.19		6538.17
1995-03-16	6596.75	6604.44	6556.35	6564.66		6580.395
1995-03-17	6614.79	6618.4	6582.59	6594.26		6600.495
1995-03-18	6625.43	6625.43	6574.45	6587.96		6599.94
1995-03-20	6585.25	6585.25	6540.76	6541.58		6563.005
1995-03-21	6585.79	6587.4	6520.08	6524.87		6553.74
1995-03-22	6438.85	6479.01	6355.71	6479.01		6417.36
1995-03-23	6496.31	6496.31	6436.86	6441.85		6466.585
1995-03-24	6434.02	6471.63	6428.6	6433.44		6450.115
1995-03-25	6461.75	6465.73	6394.89	6401.39		6430.31
1995-03-27	6404.8	6470.28	6366.75	6470.28		6418.515
1995-03-28	6506.75	6506.75	6462.33	6464.76		6484.54
1995-03-30	6482.44	6514.46	6460.95	6514.46		6487.705
1995-03-31	6534.64	6557.97	6520.07	6524		6539.02
1995-04-01	6537.18	6573.54	6503.97	6573.54		6538.755
1995-04-06	6599.29	6599.29	6571.01	6575.71		6585.15
1995-04-07	6593.69	6593.69	6515.16	6518.83		6554.425
1995-04-08	6548.57	6552.49	6500.35	6552.49		6526.42
1995-04-10	6561.93	6583.28	6525.15	6528.98		6554.215
1995-04-11	6535.1	6541.02	6490.05	6497.06		6515.535
1995-04-12	6532.52	6532.52	6453.94	6462.34		6493.23
1995-04-13	6476.57	6476.57	6409.51	6417.58		6443.04
1995-04-14	6427.9	6444.63	6356.55	6356.55		6400.59
1995-04-15	6351.87	6394.69	6244.51	6247.75		6319.6
1995-04-17	6218.43	6239.74	6086.7	6112.07		6163.22
1995-04-18	6163.18	6163.18	6050.81	6106.56		6106.995
1995-04-19	6141.59	6141.59	6095.02	6109.6		6118.305
1995-04-20	6132.43	6167.56	6125.73	6136.54		6146.645
1995-04-21	6158.92	6158.92	5932.58	5943.21		6045.75
1995-04-22	5981.13	5999.06	5913.18	5987.93		5956.12
1995-04-24	5992.32	6006.51	5945.93	5963.86		5976.22
1995-04-25	5936.46	5936.46	5776.68	5803.14		5856.57
1995-04-26	5858.57	5864.01	5667.55	5735.23		5765.78
1995-04-27	5769.76	5898.53	5727.79	5898.53		5813.16
1995-04-28	5820.07	5854.92	5786.91	5825.99		5820.915
1995-04-29	5853.81	5861.11	5803.78	5803.78		5832.445
1995-05-01	5821.33	5821.33	5763.44	5789.98		5792.385
1995-05-02	5738.25	5771.81	5661.59	5771.81		5716.7
1995-05-03	5799.47	5843.89	5777.49	5779.68		5810.69
1995-05-04	5797.79	5797.79	5699.14	5699.14		5748.465
1995-05-05	5645.88	5670.53	5571.95	5574.99		5621.24
1995-05-06	5537.65	5642.16	5537.65	5642.16		5589.905
1995-05-08	5630.11	5674.53	5615.46	5674.53		5644.995
1995-05-09	5674.36	5789.45	5674.36	5775.15		5731.905
1995-05-10	5768.45	5794.69	5742.31	5765.42		5768.5
1995-05-11	5785.41	5820.52	5768.22	5776.18		5794.37
1995-05-12	5758.24	5768.65	5715.87	5740.02		5742.26
1995-05-13	5789.33	5848.09	5788.6	5844.29		5818.345
1995-05-15	5844.86	5852.83	5824.54	5828.21		5838.685
1995-05-16	5816.74	5823.83	5773.01	5799.88		5798.42
1995-05-17	5823.84	5838.16	5768.01	5771.46		5803.085
1995-05-18	5746.9	5760.56	5728.23	5758.53		5744.395
1995-05-19	5778.99	5786.98	5738.92	5757.65		5762.95
1995-05-20	5791.64	5797.06	5729.63	5730.94		5763.345
1995-05-22	5722.62	5728.24	5690.63	5705.5		5709.435
1995-05-23	5742.49	5742.49	5701.7	5705.03		5722.095
1995-05-24	5683.19	5683.19	5626.96	5645.71		5655.075
1995-05-25	5623.2	5688.85	5616.31	5618.99		5652.58
1995-05-26	5561	5597.93	5512.99	5561.15		5555.46
1995-05-27	5598.13	5598.13	5523.05	5524.07		5560.59
1995-05-29	5493.94	5597.44	5417.47	5597.44		5507.455
1995-05-30	5590.53	5676.07	5590.53	5647.07		5633.3
1995-05-31	5662.26	5707.22	5652.46	5674.55		5679.84
1995-06-01	5703.81	5727.65	5692.91	5714.33		5710.28
1995-06-05	5745.83	5745.83	5670.2	5671.18		5708.015
1995-06-06	5664.13	5680.42	5629.24	5678.31		5654.83
1995-06-07	5726.97	5743.5	5680.18	5681.58		5711.84
1995-06-08	5677.45	5694.37	5638.03	5641.02		5666.2
1995-06-09	5646.58	5646.58	5603.74	5609.79		5625.16
1995-06-10	5602.79	5641.19	5587.44	5641.19		5614.315
1995-06-12	5664.15	5664.15	5613.79	5620.94		5638.97
1995-06-13	5622.72	5623.36	5507.38	5513.7		5565.37
1995-06-14	5478.3	5482.5	5400.11	5413.74		5441.305
1995-06-15	5459.07	5459.07	5318.79	5360.09		5388.93
1995-06-16	5401.09	5443.43	5350.48	5443.43		5396.955
1995-06-17	5344.3	5377.05	5328.37	5341.2		5352.71
1995-06-19	5329.85	5329.85	5249.88	5249.88		5289.865
1995-06-20	5293.18	5332.71	5247.13	5317.04		5289.92
1995-06-21	5320.02	5320.02	5236.57	5238.79		5278.295
1995-06-22	5249.21	5361.6	5199.86	5361.21		5280.73
1995-06-23	5397.96	5527.2	5392.57	5490.79		5459.885
1995-06-24	5545.34	5629.44	5528.75	5629.44		5579.095
1995-06-26	5681.53	5690.74	5616.48	5646.83		5653.61
1995-06-27	5609.06	5660.01	5579.3	5593.01		5619.655
1995-06-28	5580.2	5611.36	5494.98	5495.88		5553.17
1995-06-29	5533.47	5566.81	5436.72	5444.63		5501.765
1995-06-30	5479.22	5479.22	5410.96	5444.97		5445.09
1995-07-03	5402.04	5417.21	5309.41	5312.94		5363.31
1995-07-04	5365.38	5369.05	5294.18	5320.25		5331.615
1995-07-05	5392.23	5482.32	5366.65	5482.32		5424.485
1995-07-06	5490.64	5549.21	5477.68	5478.18		5513.445
1995-07-07	5537.89	5618.2	5529.42	5598.74		5573.81
1995-07-08	5668.68	5668.68	5580	5591.77		5624.34
1995-07-10	5626.17	5626.17	5557.31	5569.83		5591.74
1995-07-11	5586.68	5594.87	5543.07	5594.87		5568.97
1995-07-12	5652.87	5670.5	5621.41	5624.69		5645.955
1995-07-13	5612.77	5612.77	5578.92	5593		5595.845
1995-07-14	5609.93	5624.4	5549.41	5549.7		5586.905
1995-07-15	5486.03	5525.4	5477.02	5505.98		5501.21
1995-07-17	5512.48	5514.26	5421.57	5429.4		5467.915
1995-07-18	5385.36	5416.94	5337.53	5416.94		5377.235
1995-07-19	5249.52	5304.3	5162.08	5187.79		5233.19
1995-07-20	5179.68	5185.91	5046.43	5047.72		5116.17
1995-07-21	5073.4	5149.68	5055.23	5058.7		5102.455
1995-07-22	5095.94	5116.91	4950.14	5116.91		5033.525
1995-07-24	5066.53	5134.4	5066.29	5134.4		5100.345
1995-07-25	5152.94	5152.94	4994.7	4994.7		5073.82
1995-07-26	4926.16	5030.97	4926.16	5001.6		4978.565
1995-07-27	5218.75	5285.51	5181.26	5279.32		5233.385
1995-07-28	5256.27	5335.32	5256.27	5297.11		5295.795
1995-07-29	5264.37	5291.21	5218.03	5218.42		5254.62
1995-07-31	5159.19	5198.26	5153.02	5180.42		5175.64
1995-08-01	5188.25	5214.13	5147.68	5199.63		5180.905
1995-08-02	5228.59	5228.59	5041.97	5042.79		5135.28
1995-08-03	4936.9	5051.15	4936.9	5051.15		4994.025
1995-08-04	5112.15	5112.15	4954.98	5071.89		5033.565
1995-08-05	4802.24	4879.51	4802.24	4823.86		4840.875
1995-08-07	4800.6	4921.44	4761.7	4919.11		4841.57
1995-08-08	4911.26	4938.48	4881.85	4917.09		4910.165
1995-08-09	4828.33	4832.65	4715.85	4729.37		4774.25
1995-08-10	4769.26	4786.89	4730.32	4769.85		4758.605
1995-08-11	4628.8	4640.15	4544.49	4551.89		4592.32
1995-08-12	4720.8	4720.8	4648.37	4648.37		4684.585
1995-08-14	4585.97	4609.52	4499.95	4503.37		4554.735
1995-08-15	4559.37	4591.41	4474.32	4591.41		4532.865
1995-08-16	4613.73	4794.23	4605.43	4792.39		4699.83
1995-08-17	4814.22	4906.48	4796.11	4825.78		4851.295
1995-08-18	4774.09	4840.54	4774.09	4830.34		4807.315
1995-08-19	4787.27	4798.45	4741.77	4742.81		4770.11
1995-08-21	4731.56	4778.42	4731.03	4773.38		4754.725
1995-08-22	4774.32	4807.21	4736.11	4807.21		4771.66
1995-08-23	4831.16	4869.28	4750.19	4753.37		4809.735
1995-08-24	4757.33	4762.01	4630.98	4654.39		4696.495
1995-08-25	4636.57	4670.61	4584.18	4670.61		4627.395
1995-08-26	4722.23	4741.43	4648.95	4650.44		4695.19
1995-08-28	4669.18	4730.56	4640.19	4730.56		4685.375
1995-08-29	4748.98	4768.4	4721.08	4768.4		4744.74
1995-08-30	4783.86	4852.51	4772.45	4832.48		4812.48
1995-08-31	4834.78	4853.08	4809.54	4809.93		4831.31
1995-09-01	4846.83	4865.7	4785.29	4785.29		4825.495
1995-09-02	4801.44	4860.91	4772.67	4860.91		4816.79
1995-09-04	4892.34	4953.08	4874.64	4937.02		4913.86
1995-09-05	4993.79	5006.04	4944.95	4965.27		4975.495
1995-09-06	5020.65	5123.61	5008.45	5111.82		5066.03
1995-09-07	5137.08	5166.52	5102.69	5133.44		5134.605
1995-09-08	5150.59	5182.51	5114.29	5182.51		5148.4
1995-09-11	5192.38	5221.89	5063.82	5063.82		5142.855
1995-09-12	5040.19	5085.04	5017.96	5067.75		5051.5
1995-09-13	5040.57	5063.04	4986.49	4986.99		5024.765
1995-09-14	5023.86	5029.81	4955.51	4956.02		4992.66
1995-09-15	4939.03	4996.24	4916.62	4995.53		4956.43
1995-09-16	4991.85	5014.94	4960.38	4962.54		4987.66
1995-09-18	4976.56	5040.15	4964.11	5040.15		5002.13
1995-09-19	5071.91	5079.31	5037.19	5045.25		5058.25
1995-09-20	5023.72	5029.66	4986.33	4994.39		5007.995
1995-09-21	4975.88	5020.22	4975.88	4980.03		4998.05
1995-09-23	4987.49	5008.13	4981.65	4991.57		4994.89
1995-09-25	5122.97	5163.84	5114.23	5160.16		5139.035
1995-09-26	5170.84	5170.84	5092.83	5094.42		5131.835
1995-09-27	5139.76	5168.34	5075.83	5078.42		5122.085
1995-09-29	5109.33	5109.33	5011.69	5013.43		5060.51
1995-09-30	4988.37	5033.06	4986.72	5033.06		5009.89
1995-10-02	5027.51	5061.77	5012.73	5045.62		5037.25
1995-10-03	5061.09	5082.76	5031.02	5035.79		5056.89
1995-10-04	5061.24	5086.45	5036.19	5086.45		5061.32
1995-10-05	5116.62	5134.69	5098.3	5100.47		5116.495
1995-10-06	5160.31	5213.73	5154.17	5213.73		5183.95
1995-10-07	5251.72	5251.72	5196.58	5207.12		5224.15
1995-10-09	5244.49	5265.59	5212.24	5260.78		5238.915
1995-10-11	5200.12	5213.35	5152.85	5165.36		5183.1
1995-10-12	5115.91	5168.88	5107.93	5108.93		5138.405
1995-10-13	5135.48	5135.48	5068.71	5115.82		5102.095
1995-10-14	5058.63	5081.89	5010.65	5015.61		5046.27
1995-10-16	5072.31	5076.01	5036.04	5038.98		5056.025
1995-10-17	5070.25	5085.15	5028.96	5081		5057.055
1995-10-18	5076.96	5080.97	5033.07	5033.07		5057.02
1995-10-19	4992.12	4999.92	4935.67	4941.42		4967.795
1995-10-20	4967.21	4967.21	4930.33	4953.56		4948.77
1995-10-21	4947.76	4947.76	4894.43	4937.98		4921.095
1995-10-23	4953.11	4978.6	4953.11	4975.44		4965.855
1995-10-24	4994.43	5003.76	4968.2	4995.79		4985.98
1995-10-26	5031.24	5041.77	4983.66	4990.57		5012.715
1995-10-27	4941.29	4946.02	4896.12	4936.77		4921.07
1995-10-28	4937.76	4937.76	4885.85	4897.45		4911.805
1995-10-30	4846.19	4848.74	4813.05	4817.04		4830.895
1995-11-01	4801.71	4838.37	4797.58	4801.66		4817.975
1995-11-02	4826.67	4832.44	4785.73	4826.64		4809.085
1995-11-03	4810.61	4819.99	4735.73	4819.99		4777.86
1995-11-04	4801.54	4835.43	4800.31	4814.35		4817.87
1995-11-06	4809.27	4862.59	4804.92	4862.59		4833.755
1995-11-07	4912.39	4912.39	4821.87	4825.19		4867.13
1995-11-08	4825.87	4826.33	4773.7	4773.7		4800.015
1995-11-09	4749.21	4755.63	4715.15	4717.48		4735.39
1995-11-10	4734.51	4742.6	4688.61	4694.96		4715.605
1995-11-11	4714.45	4721.86	4677.08	4718.6		4699.47
1995-11-14	4649.83	4659.11	4612.18	4630.97		4635.645
1995-11-15	4630.84	4661.14	4590.68	4608.7		4625.91
1995-11-16	4617.34	4644.92	4583.17	4639.28		4614.045
1995-11-17	4644.28	4650.19	4566.08	4566.08		4608.135
1995-11-18	4556.27	4589.69	4530.96	4583.49		4560.325
1995-11-20	4593.57	4593.57	4556.75	4565.72		4575.16
1995-11-21	4573.11	4621.67	4555.54	4621.67		4588.605
1995-11-22	4600.16	4641.6	4600.16	4629.27		4620.88
1995-11-23	4623.08	4630.73	4551.91	4574.83		4591.32
1995-11-24	4552.94	4591.7	4552.94	4586.75		4572.32
1995-11-25	4601.55	4663.81	4601.55	4663.81		4632.68
1995-11-27	4701.97	4769.04	4689.49	4769.04		4729.265
1995-11-28	4754.24	4766.69	4710.27	4766.69		4738.48
1995-11-29	4768.65	4776.46	4699.65	4700.88		4738.055
1995-11-30	4717.32	4777.2	4688.41	4777.2		4732.805
1995-12-01	4813.87	4829.31	4788.6	4809.94		4808.955
1995-12-04	4866.41	4866.41	4745.89	4745.89		4806.15
1995-12-05	4755.49	4772.97	4737.02	4772.97		4754.995
1995-12-06	4754.81	4755.02	4719.57	4722.93		4737.295
1995-12-07	4718.22	4754.77	4716.7	4748.64		4735.735
1995-12-08	4716.24	4836.04	4716.24	4836.04		4776.14
1995-12-09	4874.93	4922.43	4870.23	4884.92		4896.33
1995-12-11	4910.27	4968	4904.59	4958.13		4936.295
1995-12-12	4986.13	4986.13	4942.08	4959.4		4964.105
1995-12-13	4991.98	5026.56	4987.35	5018.01		5006.955
1995-12-14	5035.33	5067.58	5019.69	5064.99		5043.635
1995-12-15	5080.75	5107.06	5025.72	5053.9		5066.39
1995-12-16	5077.84	5084.57	5017.01	5029.61		5050.79
1995-12-18	5076.92	5151.05	5072.19	5112.92		5111.62
1995-12-19	5048.85	5097.33	5048.85	5082.17		5073.09
1995-12-20	5150.2	5154.58	4950.34	4964.84		5052.46
1995-12-21	5026.76	5093.85	4988.8	5093.85		5041.325
1995-12-22	5135.82	5163.37	5091.94	5091.94		5127.655
1995-12-23	5101.32	5193.35	5070.59	5163.28		5131.97
1995-12-26	5130.86	5159.93	5102.59	5105.37		5131.26
1995-12-27	5126.41	5126.41	5066.33	5071.55		5096.37
1995-12-28	5101.05	5111.29	5085.91	5108.18		5098.6
1995-12-29	5153.47	5178.78	5142.29	5158.65		5160.535
1995-12-30	5192.71	5192.71	5151.25	5173.73		5171.98
1996-01-04	5200.73	5209.51	5144.95	5146.04		5177.23
1996-01-05	4801.08	4823.83	4798.18	4799.3		4811.005
1996-01-06	4866.54	4869.6	4734.55	4847.21		4802.075
1996-01-08	4889.58	4936.5	4874.65	4934.86		4905.575
1996-01-09	4931.38	4946.09	4900.75	4911.99		4923.42
1996-01-10	4868.55	4875.94	4842.06	4862.35		4859
1996-01-11	4828.75	5001.37	4828.75	4942.62		4915.06
1996-01-12	4992.7	5028.52	4952.76	4962.8		4990.64
1996-01-13	5036.14	5043.44	4998.91	5025.3		5021.175
1996-01-15	5054.89	5064.91	5024.81	5027.01		5044.86
1996-01-16	5013.93	5046.37	5007.76	5015.36		5027.065
1996-01-17	5044.19	5044.29	5011.6	5017.48		5027.945
1996-01-18	5021.64	5028.2	4987.98	5028.2		5008.09
1996-01-19	5061.69	5073.52	5012.35	5016.76		5042.935
1996-01-20	5028.94	5043.65	5011.4	5037.25		5027.525
1996-01-22	5058.28	5058.28	5016.93	5039		5037.605
1996-01-23	5042.11	5042.11	4991.35	5008.25		5016.73
1996-01-24	4989.77	5014.89	4976.5	5013.72		4995.695
1996-01-25	4955.17	4965.19	4937.81	4940.07		4951.5
1996-01-26	4965.12	4965.12	4933.85	4935.09		4949.485
1996-01-27	4932.86	4932.86	4859.69	4861.53		4896.275
1996-01-29	4841.16	4855.03	4681.36	4692.3		4768.195
1996-01-30	4733.98	4803.8	4721.89	4803.8		4762.845
1996-01-31	4810.69	4812.32	4760.6	4763.4		4786.46
1996-02-01	4746.93	4775.28	4711.11	4775.28		4743.195
1996-02-02	4800.33	4817.21	4785.26	4791.32		4801.235
1996-02-03	4810.13	4810.13	4783.36	4790.08		4796.745
1996-02-05	4779.34	4779.34	4695.86	4759.25		4737.6
1996-02-06	4737.99	4737.99	4690.22	4690.22		4714.105
1996-02-07	4704.02	4758.83	4672.67	4758.83		4715.75
1996-02-08	4746.15	4750.88	4731.11	4741.46		4740.995
1996-02-09	4753.06	4823.43	4752.05	4764.95		4787.74
1996-02-10	4780.39	4787.92	4741.91	4776.03		4764.915
1996-02-12	4816.92	4869.02	4814.37	4866.81		4841.695
1996-02-13	4871.95	4882.38	4855.15	4857.27		4868.765
1996-02-14	4855.1	4855.1	4833.91	4836.39		4844.505
1996-02-15	4828.13	4842.76	4805.63	4809.02		4824.195
1996-02-23	4861.73	4867.79	4830.21	4865		4849
1996-02-24	4874.65	4874.65	4837.31	4837.63		4855.98
1996-02-26	4812.43	4812.43	4772.55	4775.86		4792.49
1996-02-27	4811.74	4817.37	4742.41	4769.64		4779.89
1996-02-28	4769.93	4769.93	4729.26	4751.19		4749.595
1996-02-29	4779.78	4798.92	4778.91	4797.67		4788.915
1996-03-01	4821.25	4883.84	4814.74	4877.38		4849.29
1996-03-02	4869.49	4870.41	4842.21	4854.9		4856.31
1996-03-04	4857.51	4857.51	4825.87	4855.23		4841.69
1996-03-05	4824.58	4835.79	4783.81	4792.74		4809.8
1996-03-06	4683.29	4728.77	4675.36	4725.81		4702.065
1996-03-07	4752.7	4780.28	4743.24	4750.74		4761.76
1996-03-08	4798.63	4805.9	4768.7	4805.09		4787.3
1996-03-09	4771.33	4817.39	4768.45	4809.51		4792.92
1996-03-11	4744.04	4767.02	4710.54	4711.43		4738.78
1996-03-12	4709.56	4736.64	4690.49	4692.4		4713.565
1996-03-13	4694.82	4761.21	4694.82	4751.08		4728.015
1996-03-14	4771.78	4851.65	4771.78	4851.65		4811.715
1996-03-15	4894.31	4936.64	4859.79	4936.31		4898.215
1996-03-16	4894.05	4959.19	4894.05	4940.85		4926.62
1996-03-18	4962.85	4980.03	4935.08	4941.42		4957.555
1996-03-19	4972.01	4972.01	4943.21	4950.32		4957.61
1996-03-20	4984.28	5042.24	4984.28	5040.52		5013.26
1996-03-21	5075.24	5075.24	5040.14	5042.28		5057.69
1996-03-22	5078.09	5078.09	5045.87	5066.55		5061.98
1996-03-25	5136.01	5136.01	5056.45	5067.51		5096.23
1996-03-26	5028.62	5096.63	5024.56	5092.92		5060.595
1996-03-27	5111.62	5126.5	5042.21	5043.11		5084.355
1996-03-28	5020.38	5039.76	5008.16	5032.35		5023.96
1996-04-01	5068.85	5127.49	5053.75	5127.49		5090.62
1996-04-02	5144.03	5175.75	5133.63	5175.75		5154.69
1996-04-05	5270.71	5380.44	5270.71	5377.19		5325.575
1996-04-06	5445.71	5581.13	5445.71	5581.13		5513.42
1996-04-08	5592.76	5659.52	5539.44	5599.8		5599.48
1996-04-09	5537.72	5654.83	5537.72	5589.72		5596.275
1996-04-10	5643.5	5770.2	5643.5	5768.03		5706.85
1996-04-11	5873.81	5906.07	5696.43	5712.5		5801.25
1996-04-12	5820.18	5945.06	5773.73	5945.06		5859.395
1996-04-13	6037.66	6138.75	5969.53	6070.63		6054.14
1996-04-15	6109.2	6191.16	6007.13	6122.46		6099.145
1996-04-16	6101.42	6101.42	5931.47	5938.22		6016.445
1996-04-17	5990.8	6109.17	5950.62	6087.98		6029.895
1996-04-18	6113.81	6113.81	5922.12	5942.8		6017.965
1996-04-19	5946.1	5984.99	5904.14	5945.67		5944.565
1996-04-20	5940.2	5989.12	5886.23	5927.52		5937.675
1996-04-22	5990.66	6058	5970.21	6052.85		6014.105
1996-04-23	6096.32	6154.23	5907.01	5907.01		6030.62
1996-04-24	6029.51	6029.51	5945.88	5986.81		5987.695
1996-04-25	5973.62	5989.24	5904.13	5970.15		5946.685
1996-04-26	6021.17	6093.74	6014.31	6051.21		6054.025
1996-04-27	6082.19	6115.92	6057.82	6115.92		6086.87
1996-04-29	6223.77	6237.37	6180.85	6182.7		6209.11
1996-04-30	6192.7	6192.7	6075.91	6134.28		6134.305
1996-05-01	6184.79	6184.79	6105.25	6114.14		6145.02
1996-05-02	6071.44	6081.71	5996.89	6081.71		6039.3
1996-05-03	6132.36	6191.71	6106.71	6131.45		6149.21
1996-05-04	6205.01	6205.01	6139.11	6141.84		6172.06
1996-05-06	6201.16	6201.16	6083.34	6086.37		6142.25
1996-05-07	6022.57	6061.16	6004.1	6025.19		6032.63
1996-05-08	6011.23	6054.08	5986.83	6019.87		6020.455
1996-05-09	6031.05	6038.89	5961.85	5965.02		6000.37
1996-05-10	6007.3	6035.21	5983.7	6035.21		6009.455
1996-05-11	6100.74	6145.77	6088.45	6145.77		6117.11
1996-05-13	6229.39	6229.39	6123.49	6127.19		6176.44
1996-05-14	6180.59	6180.59	6119.87	6155.83		6150.23
1996-05-15	6209.71	6209.71	6092.13	6095.41		6150.92
1996-05-16	6106.07	6135.36	6074.57	6096.93		6104.965
1996-05-17	6132.22	6132.22	6016.33	6022.72		6074.275
1996-05-18	6039.65	6056.86	5994.23	6021.18		6025.545
1996-05-20	6047.42	6047.42	5759.14	5774.89		5903.28
1996-05-21	5798.9	5811.76	5695.5	5729.48		5753.63
1996-05-22	5754.79	5758.98	5701.29	5732.99		5730.135
1996-05-23	5800.44	5815.75	5760.62	5790.76		5788.185
1996-05-24	5806.91	5934.81	5776.54	5934.81		5855.675
1996-05-25	5921.99	6006.61	5901.39	5909.41		5954
1996-05-27	5890.69	5915.82	5872.29	5898.45		5894.055
1996-05-28	5923.91	5925.16	5855.6	5859.54		5890.38
1996-05-29	5841.07	5878.87	5798.84	5876.43		5838.855
1996-05-30	5906.46	5907.46	5865.27	5892.92		5886.365
1996-05-31	5926.3	6005.53	5926.3	5966.82		5965.915
1996-06-01	5980.07	5986.95	5953.63	5983.39		5970.29
1996-06-03	6010.53	6033.78	5973.49	5973.49		6003.635
1996-06-04	5944.5	5944.5	5900.53	5921.92		5922.515
1996-06-05	5928.65	5969.29	5926.59	5951.86		5947.94
1996-06-06	5992.26	6035.69	5988.17	6019.05		6011.93
1996-06-07	6079.1	6108.16	6057.64	6096.54		6082.9
1996-06-08	6167.2	6167.2	6107.14	6109.22		6137.17
1996-06-10	6110.72	6123.32	6067.81	6073.09		6095.565
1996-06-11	6231.98	6231.98	6125.79	6125.79		6178.885
1996-06-12	6168.43	6301.82	6158.27	6301.82		6230.045
1996-06-13	6350.44	6382.58	6310.27	6376.1		6346.425
1996-06-14	6454.94	6475.67	6282.98	6314.74		6379.325
1996-06-15	6411.7	6412.4	6337.31	6412.4		6374.855
1996-06-17	6429.18	6448.89	6396.94	6423.11		6422.915
1996-06-18	6417.74	6417.74	6309.07	6323.76		6363.405
1996-06-19	6325.15	6385.05	6295.13	6380.07		6340.09
1996-06-21	6393.35	6393.35	6347.05	6355.66		6370.2
1996-06-22	6352.22	6407.46	6344.18	6401.35		6375.82
1996-06-24	6452.69	6469.96	6411.67	6431.25		6440.815
1996-06-25	6468.55	6468.55	6371.14	6384.07		6419.845
1996-06-26	6353.42	6413.56	6344.78	6380.87		6379.17
1996-06-27	6455.49	6537.2	6451.7	6537.2		6494.45
1996-06-28	6571.12	6573.54	6503.07	6507.05		6538.305
1996-06-29	6557.46	6600.33	6531.64	6560.41		6565.985
1996-07-02	6599.07	6624.69	6445.73	6497.83		6535.21
1996-07-03	6468.07	6490.42	6430.64	6435.41		6460.53
1996-07-04	6470.51	6524.24	6422.58	6428.4		6473.41
1996-07-05	6464.67	6464.67	6415.16	6441.02		6439.915
1996-07-06	6427.51	6427.51	6367.67	6380.75		6397.59
1996-07-08	6375.48	6406.34	6313.31	6327.46		6359.825
1996-07-09	6350.26	6350.26	6274.71	6328.23		6312.485
1996-07-10	6285.72	6303.98	6225.59	6225.59		6264.785
1996-07-11	6273.39	6275.41	6241.48	6247.19		6258.445
1996-07-12	6201.51	6226.55	6176.09	6226.26		6201.32
1996-07-13	6170.44	6203.29	6093.78	6116.88		6148.535
1996-07-15	6145.03	6158.65	6045.2	6062.52		6101.925
1996-07-16	5999.4	6030.07	5943.75	5955.5		5986.91
1996-07-17	6007.34	6103.82	5959.36	6102.73		6031.59
1996-07-18	6137.77	6137.77	6082.8	6122.2		6110.285
1996-07-19	6194.01	6209.63	6161.84	6192.28		6185.735
1996-07-20	6169.97	6210.61	6161.08	6210.61		6185.845
1996-07-22	6216.96	6226.91	6154.19	6159.08		6190.55
1996-07-23	6133.68	6133.68	6066.74	6086.16		6100.21
1996-07-24	6046.25	6116.64	6042.81	6095.74		6079.725
1996-07-25	6072.6	6107.02	6030.54	6034.07		6068.78
1996-07-26	6070.79	6081.06	6046.75	6053.7		6063.905
1996-07-27	6092.64	6173.95	6085.91	6173.95		6129.93
1996-07-29	6195.7	6195.7	6120.4	6123.05		6158.05
1996-07-30	6131.19	6149.13	6098.73	6106.97		6123.93
1996-08-02	6182.03	6188.96	6148.81	6160.99		6168.885
1996-08-03	6187.27	6187.27	6101.83	6106.87		6144.55
1996-08-05	6084.39	6100.75	6062.52	6083.66		6081.635
1996-08-06	6112.13	6274.01	6112.13	6266.98		6193.07
1996-08-07	6294.19	6334.66	6241.4	6261.46		6288.03
1996-08-08	6363.11	6400	6334.56	6341.93		6367.28
1996-08-09	6264.86	6315.66	6263.95	6315.66		6289.805
1996-08-10	6358.29	6358.4	6307.15	6314.88		6332.775
1996-08-12	6344.89	6344.89	6298.6	6317.62		6321.745
1996-08-13	6370.71	6388.31	6323.68	6325.16		6355.995
1996-08-14	6321.93	6373.93	6313.93	6373.93		6343.93
1996-08-15	6314.09	6340.33	6254.78	6284.93		6297.555
1996-08-16	6295.93	6295.93	6224.3	6249.61		6260.115
1996-08-17	6221.03	6244.45	6220.94	6228.62		6232.695
1996-08-19	6202.64	6202.64	6017.49	6047.51		6110.065
1996-08-20	5989.63	6065.2	5988.12	6057.44		6026.66
1996-08-21	6152.16	6196.11	6138.49	6177.78		6167.3
1996-08-22	6176.03	6188.87	6139.53	6160.82		6164.2
1996-08-23	6193.82	6231.6	6179.26	6200.22		6205.43
1996-08-24	6311.23	6311.23	6186.99	6190.56		6249.11
1996-08-26	6214.03	6214.03	6174.86	6200.48		6194.445
1996-08-27	6208.96	6232.53	6196.25	6232.53		6214.39
1996-08-28	6275.41	6281.48	6248.59	6256.76		6265.035
1996-08-29	6267.56	6312.43	6233.49	6312.43		6272.96
1996-08-30	6356.5	6371.82	6305.76	6309.82		6338.79
1996-08-31	6340.63	6340.63	6286.62	6324.6		6313.625
1996-09-02	6347.97	6364.12	6304.35	6342.17		6334.235
1996-09-03	6340.48	6355.75	6250.67	6257.97		6303.21
1996-09-04	6197.54	6256.13	6197.54	6228.78		6226.835
1996-09-05	6286.55	6306.47	6269.96	6304.96		6288.215
1996-09-06	6304.57	6328.54	6286.07	6290.23		6307.305
1996-09-07	6321.52	6371.97	6312.96	6371.97		6342.465
1996-09-09	6426.49	6443.54	6417.96	6435.43		6430.75
1996-09-10	6467.88	6467.88	6415.26	6415.76		6441.57
1996-09-11	6451.2	6495.42	6448.98	6455.44		6472.2
1996-09-12	6476.71	6476.71	6417.97	6425.68		6447.34
1996-09-13	6426.95	6471.63	6402.3	6471.63		6436.965
1996-09-14	6488.94	6498.58	6453.03	6464.55		6475.805
1996-09-16	6495.96	6520.21	6488.22	6518.46		6504.215
1996-09-17	6548.07	6552.27	6470.46	6478.44		6511.365
1996-09-18	6452.37	6508.13	6452.37	6499.02		6480.25
1996-09-19	6539.66	6558.26	6535.59	6535.59		6546.925
1996-09-20	6546.36	6546.36	6492.3	6499.52		6519.33
1996-09-21	6528.75	6528.81	6485.92	6490.09		6507.365
1996-09-23	6512.91	6512.91	6447.46	6453.98		6480.185
1996-09-24	6483.02	6500.06	6464.02	6477.85		6482.04
1996-09-25	6483.17	6495.93	6438.24	6438.52		6467.085
1996-09-26	6481.96	6510.16	6475.11	6508.17		6492.635
1996-09-30	6536.22	6536.22	6499.63	6504.68		6517.925
1996-10-01	6537.16	6537.16	6507.22	6513.73		6522.19
1996-10-02	6541.47	6569.34	6531.57	6538.24		6550.455
1996-10-03	6570.48	6611.81	6569.68	6611.58		6590.745
1996-10-04	6642.73	6642.73	6600.64	6616.21		6621.685
1996-10-05	6662.69	6670.64	6644.66	6644.66		6657.65
1996-10-07	6680.66	6680.66	6617.47	6620.42		6649.065
1996-10-08	6638.85	6638.85	6578.52	6584.91		6608.685
1996-10-09	6573.18	6597.06	6569.76	6587.86		6583.41
1996-10-11	6604.26	6604.26	6558.93	6578.36		6581.595
1996-10-12	6599.51	6641.63	6599.51	6625.44		6620.57
1996-10-14	6658.06	6674.91	6605.02	6626.41		6639.965
1996-10-15	6646.29	6646.29	6612.83	6616.38		6629.56
1996-10-16	6650.09	6650.09	6544.3	6551.26		6597.195
1996-10-17	6526.44	6537.55	6493.62	6494.34		6515.585
1996-10-18	6484.98	6518.63	6472.62	6475.42		6495.625
1996-10-19	6496.77	6496.77	6412.18	6431.95		6454.475
1996-10-21	6452.74	6470.91	6437.91	6441.15		6454.41
1996-10-22	6460.01	6466.47	6419.25	6426.3		6442.86
1996-10-23	6429.89	6438.6	6405.47	6437.06		6422.035
1996-10-24	6452.32	6470.44	6451.26	6458.91		6460.85
1996-10-28	6488.51	6488.51	6419.95	6424.72		6454.23
1996-10-29	6415.03	6415.03	6356.05	6359.67		6385.54
1996-10-30	6392.21	6426.09	6361.09	6426.09		6393.59
1996-11-01	6450.68	6476.91	6441.65	6455.11		6459.28
1996-11-02	6548.33	6585.54	6529.14	6562.94		6557.34
1996-11-04	6599.87	6622.61	6575.2	6622.61		6598.905
1996-11-05	6655.93	6660.93	6602.14	6604.14		6631.535
1996-11-06	6644.22	6671.08	6628.64	6653.65		6649.86
1996-11-07	6679.47	6679.47	6622.61	6629.68		6651.04
1996-11-08	6644.58	6644.58	6581.96	6581.96		6613.27
1996-11-09	6576.17	6593.38	6556.49	6583.08		6574.935
1996-11-11	6601.57	6601.57	6565.86	6571.12		6583.715
1996-11-13	6577.15	6586.53	6543.32	6577.29		6564.925
1996-11-14	6608.26	6635.55	6597.02	6601.63		6616.285
1996-11-15	6635.73	6635.73	6582.47	6587.44		6609.1
1996-11-16	6611.2	6611.87	6579.59	6596.1		6595.73
1996-11-18	6633.84	6692.89	6622.56	6659.72		6657.725
1996-11-19	6710.11	6728.64	6671.11	6687.88		6699.875
1996-11-20	6743.01	6764.65	6721.8	6729.36		6743.225
1996-11-21	6771.39	6771.39	6690.41	6692.49		6730.9
1996-11-22	6737.88	6793.37	6719.04	6761.39		6756.205
1996-11-23	6824.85	6856.39	6782.52	6842.16		6819.455
1996-11-25	6927.48	6949.63	6888.11	6938.87		6918.87
1996-11-26	6966.89	6972.62	6915.41	6927.77		6944.015
1996-11-27	7002.62	7002.62	6927.18	6932.96		6964.9
1996-11-28	6849.14	6943.26	6849.14	6876.41		6896.2
1996-11-29	6908	6908	6755.56	6765.93		6831.78
1996-11-30	6816.04	6826.06	6782.16	6826.06		6804.11
1996-12-02	6863.76	6982.81	6850.71	6982.81		6916.76
1996-12-03	7071.54	7084.25	6932.36	6936.39		7008.305
1996-12-04	6966.26	6967.61	6891.68	6943.64		6929.645
1996-12-05	6990.23	7012.11	6910.22	6919.49		6961.165
1996-12-06	6883.13	6895.67	6799.18	6806.81		6847.425
1996-12-07	6790.9	6817.53	6769.91	6779.61		6793.72
1996-12-09	6835.03	6835.03	6790.67	6808.83		6812.85
1996-12-10	6858.64	6863.68	6833.4	6841.03		6848.54
1996-12-11	6884.6	6884.6	6795.34	6802.74		6839.97
1996-12-12	6786.16	6825.62	6769.08	6825.62		6797.35
1996-12-13	6812.29	6861.48	6809.08	6825.1		6835.28
1996-12-14	6871.52	6889.19	6868.14	6889.19		6878.665
1996-12-16	6925.8	6930.54	6884.52	6891.42		6907.53
1996-12-17	6908.9	6908.9	6847.85	6855.57		6878.375
1996-12-18	6882.06	6896.52	6865.42	6896.52		6880.97
1996-12-19	6921.7	6921.7	6853.64	6859.4		6887.67
1996-12-20	6891.59	6922.39	6875.1	6890.66		6898.745
1996-12-21	6922.21	6922.21	6878.83	6900.49		6900.52
1996-12-23	6934.99	6954.73	6924.12	6932		6939.425
1996-12-24	6962.65	6964.24	6929.88	6935.72		6947.06
1996-12-26	6952.62	6952.62	6884.59	6889.03		6918.605
1996-12-27	6870.11	6873.5	6848.55	6863.02		6861.025
1996-12-28	6891.72	6908.9	6889.88	6903.9		6899.39
1996-12-30	6945.9	6945.9	6907.59	6926.27		6926.745
1996-12-31	6947.8	6947.8	6913.6	6933.94		6930.7
1997-01-04	6806.3	6826.96	6789.34	6820.35		6808.15
1997-01-06	6849.25	6865.07	6835.23	6844.75		6850.15
1997-01-07	6869.46	6897.39	6864.52	6875.02		6880.955
1997-01-08	6930.78	7033.03	6925.3	7019.43		6979.165
1997-01-09	7060.19	7091.17	6999.48	7010.76		7045.325
1997-01-10	7075.23	7111.7	7041.3	7094.77		7076.5
1997-01-11	7178.18	7178.18	7116.94	7118.07		7147.56
1997-01-13	7172.91	7195.7	7158.78	7189.47		7177.24
1997-01-14	7246.66	7246.66	7135.65	7137.76		7191.155
1997-01-15	7184.53	7190.9	7161.92	7165.46		7176.41
1997-01-16	7213.85	7220.65	7185.89	7206.42		7203.27
1997-01-17	7256.79	7256.79	7171.38	7173.42		7214.085
1997-01-18	7190.66	7190.66	7141.65	7154.2		7166.155
1997-01-20	7188.94	7254.73	7186.4	7254.32		7220.565
1997-01-21	7328.86	7328.86	7249.91	7251.04		7289.385
1997-01-22	7343.23	7348.95	7286.65	7290.77		7317.8
1997-01-23	7377.76	7391.94	7213.25	7219.55		7302.595
1997-01-24	7299.1	7313.08	7203.56	7248.01		7258.32
1997-01-25	7262.67	7262.67	7189.63	7212.28		7226.15
1997-01-27	7228.78	7228.78	7156.12	7156.96		7192.45
1997-01-28	7182.64	7182.64	7143.94	7146.21		7163.29
1997-01-29	7160.96	7182.45	7142.21	7149.54		7162.33
1997-01-30	7206.03	7250.51	7201.41	7221.98		7225.96
1997-01-31	7283.27	7302.98	7276.85	7283.4		7289.915
1997-02-01	7343.38	7357.7	7309.6	7315.39		7333.65
1997-02-03	7371.35	7371.35	7332.94	7346.88		7352.145
1997-02-11	7404.35	7430.9	7387.79	7410.47		7409.345
1997-02-12	7441.53	7463.36	7402.54	7424.1		7432.95
1997-02-13	7475.16	7542.69	7459.02	7536.28		7500.855
1997-02-14	7606	7606	7485.03	7499.51		7545.515
1997-02-15	7570.59	7643.04	7565.29	7598.93		7604.165
1997-02-17	7663.63	7691.57	7609.55	7687.18		7650.56
1997-02-18	7524.71	7656.77	7524.71	7642.03		7590.74
1997-02-19	7736.71	7762.38	7654.88	7656.85		7708.63
1997-02-20	7637.71	7724.96	7567.07	7678.04		7646.015
1997-02-21	7767.5	7793.8	7720.93	7791.19		7757.365
1997-02-22	7889.22	7889.22	7735.6	7739.94		7812.41
1997-02-24	7836.97	7909.29	7808.56	7908.61		7858.925
1997-02-25	7944.78	7953.95	7857.77	7887.36		7905.86
1997-02-26	7950.99	7950.99	7722.06	7730.49		7836.525
1997-02-27	7795.13	7832.07	7695.4	7832.07		7763.735
1997-02-28	7844.3	7923.81	7826.48	7875.32		7875.145
1997-03-01	7960.5	8000.32	7921.05	7983.71		7960.685
1997-03-03	7886.91	7955.77	7879.86	7880.45		7917.815
1997-03-04	7951.75	7958.38	7914.42	7956.57		7936.4
1997-03-05	8029.39	8049.94	8004.48	8019.46		8027.21
1997-03-06	8125.39	8134.91	8059.29	8081		8097.1
1997-03-07	8134.33	8162.68	8107.4	8162.68		8135.04
1997-03-08	8245.27	8245.27	8154.61	8182.44		8199.94
1997-03-10	8224.6	8224.6	8156.07	8174.18		8190.335
1997-03-11	8216.88	8272.71	8216.88	8246.64		8244.795
1997-03-12	8330.86	8330.86	8238.37	8255.07		8284.615
1997-03-13	8294.76	8299.14	8179.74	8268.15		8239.44
1997-03-14	8308.55	8308.55	8221.46	8275.57		8265.005
1997-03-15	8328.84	8342.29	8285.94	8291.31		8314.115
1997-03-17	8327.32	8426.42	8327.32	8426.42		8376.87
1997-03-18	8492.72	8546.9	8437.95	8526.2		8492.425
1997-03-19	8599.52	8599.52	8405.63	8441.52		8502.575
1997-03-20	8500.4	8522.7	8451.13	8492.67		8486.915
1997-03-21	8427.53	8555.96	8220.24	8230.07		8388.1
1997-03-22	8288.44	8288.44	8128.5	8234.07		8208.47
1997-03-24	8253.56	8253.56	7936.57	7946.88		8095.065
1997-03-25	8060.58	8060.58	7830.75	7843.43		7945.665
1997-03-26	7900.34	8029.33	7858.14	8029.33		7943.735
1997-03-27	8084.95	8135.62	8024.48	8089.71		8080.05
1997-03-28	8085.57	8151.3	8059.06	8119.7		8105.18
1997-03-31	8079.12	8103.03	7947	8004.2		8025.015
1997-04-01	8081.37	8163.41	8063.82	8163.41		8113.615
1997-04-02	8227.26	8258.92	8188.22	8203.89		8223.57
1997-04-03	8316.62	8392.96	8287.76	8367.57		8340.36
1997-04-07	8457.63	8519.35	8419.01	8517.7		8469.18
1997-04-08	8624.78	8624.78	8381.53	8460.63		8503.155
1997-04-09	8530.94	8663.07	8468.56	8655.82		8565.815
1997-04-10	8758.41	8758.41	8531.7	8584.12		8645.055
1997-04-11	8641.21	8641.21	8544.2	8593.08		8592.705
1997-04-12	8510.63	8586.91	8478.35	8487.89		8532.63
1997-04-14	8534.4	8639.37	8450.43	8639.37		8544.9
1997-04-15	8644.77	8703.8	8599.45	8616.11		8651.625
1997-04-16	8702.63	8714.28	8614.78	8614.78		8664.53
1997-04-17	8551.79	8615.91	8484.25	8492.1		8550.08
1997-04-18	8570.26	8570.26	8315.35	8326.53		8442.805
1997-04-19	8359.15	8372.55	8251.4	8302.25		8311.975
1997-04-21	8407.92	8444.45	8369.35	8421.87		8406.9
1997-04-22	8459.23	8473.43	8393.15	8430.62		8433.29
1997-04-23	8553.43	8636.93	8525.62	8576.94		8581.275
1997-04-24	8630.95	8656.05	8570.79	8629.23		8613.42
1997-04-25	8670.06	8716.41	8644.65	8654.19		8680.53
1997-04-26	8736.03	8744.17	8609.25	8661.72		8676.71
1997-04-28	8725.11	8750.15	8650.22	8660.76		8700.185
1997-04-29	8649.78	8687.92	8561.9	8592.44		8624.91
1997-04-30	8649.36	8649.36	8475.97	8485.66		8562.665
1997-05-02	8497.06	8497.06	8157.67	8187		8327.365
1997-05-03	8240.62	8314.98	8116.48	8314.67		8215.73
1997-05-05	8213.12	8308.94	8213.12	8269.43		8261.03
1997-05-06	8293.81	8349.99	8274.33	8294.27		8312.16
1997-05-07	8357.92	8427.07	8332.13	8427.07		8379.6
1997-05-08	8468.19	8479.32	8345.55	8349.85		8412.435
1997-05-09	8236.56	8287.3	8168.29	8233.37		8227.795
1997-05-10	8340.62	8359.91	8268.76	8274.19		8314.335
1997-05-12	8331.22	8331.22	7956.61	7966.64		8143.915
1997-05-13	8029.41	8029.41	7893.73	7952.12		7961.57
1997-05-14	8012.15	8191.59	7991.29	8181.62		8091.44
1997-05-15	8094.5	8156.96	7987.36	7996.1		8072.16
1997-05-16	8061.58	8136.09	8035.46	8081.79		8085.775
1997-05-17	8133.68	8153.82	8101.68	8141.12		8127.75
1997-05-19	8096.29	8126.08	8055.4	8107.54		8090.74
1997-05-20	8158.15	8158.15	7987.84	7996.75		8072.995
1997-05-21	8050.38	8050.38	7951.67	8022.89		8001.025
1997-05-22	8061.18	8157.8	8059.36	8150.66		8108.58
1997-05-23	8159.17	8192.91	8131	8144.38		8161.955
1997-05-24	8200.77	8211.63	8165.99	8178.7		8188.81
1997-05-26	8239.11	8248.48	8186.29	8194.66		8217.385
1997-05-27	8180.88	8217.38	8113.31	8123.26		8165.345
1997-05-28	8121.98	8121.98	8043.18	8058.46		8082.58
1997-05-29	8083.45	8127.16	7988.37	7997.65		8057.765
1997-05-30	8028.1	8058.21	7975.78	8004.49		8016.995
1997-05-31	8054.62	8163.11	8047.85	8163.11		8105.48
1997-06-02	8203.77	8213.87	8170.15	8197.3		8192.01
1997-06-03	8258.47	8277.76	8234.46	8255.78		8256.11
1997-06-04	8308.17	8316.38	8264.8	8282.91		8290.59
1997-06-05	8311.09	8317.79	8225.52	8231.3		8271.655
1997-06-06	8301.58	8353.65	8291.64	8342.94		8322.645
1997-06-07	8436	8436	8306.75	8367.46		8371.375
1997-06-10	8367.2	8419.9	8338.16	8392.98		8379.03
1997-06-11	8388.2	8408.22	8257.14	8267		8332.68
1997-06-12	8342.02	8342.02	8179.94	8259.28		8260.98
1997-06-13	8275.45	8355.87	8275.45	8315.02		8315.66
1997-06-14	8394.55	8512.83	8394.55	8502.18		8453.69
1997-06-16	8589.2	8658.52	8583.51	8640.45		8621.015
1997-06-17	8739.69	8763.88	8667.81	8679.24		8715.845
1997-06-18	8731.65	8753.89	8657.48	8713.49		8705.685
1997-06-19	8797.96	8827.88	8632.55	8636.29		8730.215
1997-06-20	8778.83	8895.34	8744.87	8882.13		8820.105
1997-06-21	9021.87	9021.87	8804.53	8833.83		8913.2
1997-06-23	8896.1	8940.88	8847.97	8925.12		8894.425
1997-06-24	8948.69	9014.48	8896.78	8918.17		8955.63
1997-06-25	8948.1	8978.98	8921.16	8956.41		8950.07
1997-06-26	9036.07	9045.35	8842.4	8871.76		8943.875
1997-06-27	8983.32	9004.18	8880.3	8984.59		8942.24
1997-06-28	9048.28	9074.34	9012.75	9024.48		9043.545
1997-06-30	9130.41	9131.86	9019.32	9030.28		9075.59
1997-07-02	9094.27	9124.3	8988.13	8996.72		9056.215
1997-07-03	9061.6	9061.6	8997.51	9027.63		9029.555
1997-07-04	9144.96	9218.21	9119.25	9192.57		9168.73
1997-07-07	9365.19	9370.41	9304.82	9322.84		9337.615
1997-07-08	9345.55	9371.5	9282.1	9305.27		9326.8
1997-07-09	9391.28	9415.58	9343.3	9362.68		9379.44
1997-07-10	9470.93	9511.8	9420.71	9429.74		9466.255
1997-07-11	9498.07	9526.74	9333.79	9394.63		9430.265
1997-07-14	9626.34	9626.34	9561.08	9593.54		9593.71
1997-07-15	9714.78	9714.78	9451.45	9555.98		9583.115
1997-07-16	9634.79	9648.43	9482.45	9544.56		9565.44
1997-07-17	9742.58	9889.45	9571.8	9571.8		9730.625
1997-07-18	9669.74	9677.4	9555.98	9677.4		9616.69
1997-07-21	9814.25	9896.73	9750.7	9833.77		9823.715
1997-07-22	9877.39	9877.39	9543.76	9550.4		9710.575
1997-07-23	9694.28	9694.28	9345.9	9381.06		9520.09
1997-07-24	9500.86	9632.42	9475.54	9632.42		9553.98
1997-07-25	9719.06	9819.77	9710.27	9808.91		9765.02
1997-07-28	9929.98	9995.37	9899.58	9923.05		9947.475
1997-07-29	9980.11	10058	9892.34	9892.34		9975.17
1997-07-30	9953.94	10000.6	9898.3	9942.79		9949.45
1997-07-31	10111.8	10113.6	10050.9	10066.4		10082.25
1997-08-01	9953.31	10102.8	9942.34	10001.6		10022.57
1997-08-04	10167.3	10167.3	10059.1	10065.8		10113.2
1997-08-05	10077.1	10077.1	9914.1	9919.68		9995.6
1997-08-06	9991.32	9991.32	9833.44	9861.47		9912.38
1997-08-07	9935.21	9962.21	9822.14	9840.88		9892.175
1997-08-08	9921.91	9934.54	9851.79	9923.84		9893.165
1997-08-11	10035.4	10036	9863.63	9897.27		9949.815
1997-08-12	9895.99	9932.34	9759.36	9807.74		9845.85
1997-08-13	9870.24	9870.24	9547.8	9556.12		9709.02
1997-08-14	9659.69	9659.69	9501.63	9632.34		9580.66
1997-08-15	9728.49	9804.2	9700.75	9770.8		9752.475
1997-08-19	9788.24	9806.29	9703.9	9712.45		9755.095
1997-08-20	9831.56	9856.59	9797.25	9855.16		9826.92
1997-08-21	9983.34	10054.5	9983.34	10025.1		10018.92
1997-08-22	9992.28	10056.2	9979.73	10020.5		10017.965
1997-08-25	10026.5	10057.1	9994.75	10011.5		10025.925
1997-08-26	10134.3	10166.9	10082	10116.8		10124.45
1997-08-27	10191.8	10256.1	10040.5	10050.7		10148.3
1997-08-28	10067.5	10067.5	9796.88	9827.49		9932.19
1997-09-01	9861.75	9861.75	9499.52	9504.99		9680.635
1997-09-02	9564.44	9564.44	9185.49	9211.67		9374.965
1997-09-03	9460.75	9502.73	9375.77	9460.76		9439.25
1997-09-04	9421.34	9466.61	9117.87	9147.85		9292.24
1997-09-05	9278.31	9304.1	9141.43	9290.39		9222.765
1997-09-08	9357.03	9357.03	9133.43	9149.29		9245.23
1997-09-09	9154.06	9174.43	9002.77	9079.36		9088.6
1997-09-10	9242.98	9269.87	9134.43	9145.18		9202.15
1997-09-11	9038.9	9134.45	9027.88	9115.1		9081.165
1997-09-12	9157.23	9191.72	9142.53	9155.24		9167.125
1997-09-15	8996.71	9020.73	8898.13	8932.02		8959.43
1997-09-17	9070.23	9123.17	9020.37	9087.55		9071.77
1997-09-18	9075.32	9141.33	9055.37	9141.33		9098.35
1997-09-19	9189.59	9292.12	9187.21	9243.71		9239.665
1997-09-22	9257.09	9288.95	9216.58	9220.99		9252.765
1997-09-23	9230.09	9230.09	9053.77	9073.77		9141.93
1997-09-24	9032	9083.95	8978.73	8994.02		9031.34
1997-09-25	9168.11	9168.11	8785.96	8791.81		8977.035
1997-09-26	8750.78	8829.1	8599.82	8719		8714.46
1997-09-30	8806.84	8812.01	8658.06	8708.83		8735.035
1997-10-01	8737.08	8737.08	8625.84	8695.02		8681.46
1997-10-02	8698.67	8733.61	8502.3	8504.66		8617.955
1997-10-03	8393.88	8537.18	8393.88	8537.18		8465.53
1997-10-06	8405.3	8498.74	8384.35	8392.59		8441.545
1997-10-07	8285.28	8368.29	8177.54	8221.35		8272.915
1997-10-08	8285.89	8325.61	8204.91	8255.82		8265.26
1997-10-09	8373.2	8461.87	8364.76	8461.87		8413.315
1997-10-13	8503.8	8512.57	8444.18	8463.16		8478.375
1997-10-14	8480.77	8489.38	8391.3	8429.35		8440.34
1997-10-15	8381.3	8392.54	8256.32	8262.4		8324.43
1997-10-16	8177.39	8203.13	7967.41	7997.81		8085.27
1997-10-17	8084.19	8084.19	7654.88	7832.15		7869.535
1997-10-20	7579.86	7579.86	7274.97	7316.78		7427.415
1997-10-21	7468.83	7734.05	7468.83	7734.05		7601.44
1997-10-22	7752.32	7835.55	7529.36	7692.47		7682.455
1997-10-23	7739.55	7901.81	7669.76	7825.01		7785.785
1997-10-24	7536.03	7741.81	7536.03	7719.04		7638.92
1997-10-27	7719.86	7788.42	7655.99	7662.53		7722.205
1997-10-28	7280.64	7339.6	7186.7	7210.01		7263.15
1997-10-29	7391.31	7391.31	7089.56	7089.56		7240.435
1997-10-30	7136.24	7315.82	7040.54	7313.4		7178.18
1997-11-03	7419.34	7651.63	7406.1	7646.35		7528.865
1997-11-04	7835.6	7940.2	7764.03	7785.32		7852.115
1997-11-05	7733.22	7864.22	7733.22	7864.22		7798.72
1997-11-06	7987.08	8090.14	7983.92	8076.77		8037.03
1997-11-07	8076.52	8137.02	7778.66	7860.09		7957.84
1997-11-10	7724.87	7810.99	7644.52	7767.14		7727.755
1997-11-11	7765.22	7797.72	7681.14	7712.16		7739.43
1997-11-13	7544.87	7587.97	7515.64	7554.94		7551.805
1997-11-14	7673.14	7681.31	7481.39	7482.92		7581.35
1997-11-17	7528.33	7690.54	7499.25	7690.54		7594.895
1997-11-18	7870.02	7876.14	7642.94	7644.97		7759.54
1997-11-19	7606.49	7705.4	7606.49	7705.4		7655.945
1997-11-20	7747.86	7806.68	7689.19	7693.29		7747.935
1997-11-21	7762.23	7773.35	7732.72	7773.35		7753.035
1997-11-24	7880.02	7880.02	7751.32	7756.25		7815.67
1997-11-25	7702.72	7773.18	7698.48	7759.97		7735.83
1997-11-26	7819.79	7819.79	7694.72	7698.24		7757.255
1997-11-27	7737.47	7762.15	7690.11	7762.15		7726.13
1997-11-28	7833.47	7876.91	7794.78	7797.19		7835.845
1997-12-01	7446.49	7454.98	7354.92	7400.64		7404.95
1997-12-02	7455.51	7679.53	7455.51	7679.53		7567.52
1997-12-03	7651.68	7904.16	7651.68	7902.51		7777.92
1997-12-04	8003.87	8060.28	7919.4	8050.13		7989.84
1997-12-05	8175.19	8280.65	8121.9	8166.87		8201.275
1997-12-08	8265.36	8402.17	8265.36	8402.17		8333.765
1997-12-09	8512.61	8512.61	8325.23	8333.49		8418.92
1997-12-10	8368.16	8532.25	8368.16	8503.55		8450.205
1997-12-11	8438.38	8451.93	8250.92	8270.58		8351.425
1997-12-12	8135.17	8398.27	8135.17	8398.27		8266.72
1997-12-15	8420.91	8420.91	8241.49	8241.49		8331.2
1997-12-16	8341.35	8341.35	8172.83	8193.65		8257.09
1997-12-17	8297.69	8347.2	8241.69	8347.2		8294.445
1997-12-18	8361.9	8380.72	8253.88	8255.05		8317.3
1997-12-19	8205.83	8305.83	8091.17	8092.58		8198.5
1997-12-22	8223.69	8226.14	8096.99	8104.03		8161.565
1997-12-23	8192.7	8192.7	8032.53	8038.31		8112.615
1997-12-24	7925.1	8080.81	7920.1	8075.05		8000.455
1997-12-26	8135.45	8205.7	8113.23	8132.5		8159.465
1997-12-29	8111.77	8113.23	8069.17	8076.65		8091.2
1997-12-30	8167.34	8167.34	8116.15	8145.77		8141.745
1997-12-31	8226.33	8243.6	8176.7	8187.27		8210.15
1998-01-05	8154.92	8154.92	8025.74	8028.63		8090.33
1998-01-06	7994.68	7999.62	7938.67	7966.18		7969.145
1998-01-07	7968.54	8017.52	7821.75	7835.56		7919.635
1998-01-08	7860.03	7871.11	7775.26	7778.16		7823.185
1998-01-09	7779.11	7813.86	7647.24	7737.2		7730.55
1998-01-12	7578.14	7592.67	7373.14	7375.14		7482.905
1998-01-13	7496.38	7517.12	7399.48	7513.24		7458.3
1998-01-14	7617.53	7798.25	7617.53	7798.25		7707.89
1998-01-15	7856.15	7856.15	7765.99	7770.77		7811.07
1998-01-16	7756.42	7879.21	7756.42	7799.1		7817.815
1998-01-19	7928.5	7935.87	7842.06	7847.62		7888.965
1998-01-20	7880.63	7908.2	7840.55	7907.68		7874.375
1998-01-21	8020.49	8098.65	8009.23	8098.65		8053.94
1998-01-22	8066.14	8114.22	8066.14	8085.47		8090.18
1998-02-02	8260.28	8405.11	8245.42	8405.11		8325.265
1998-02-03	8583.38	8586.92	8478.31	8514.18		8532.615
1998-02-04	8539.81	8575.3	8453.42	8470.61		8514.36
1998-02-05	8492.92	8626.8	8484.98	8621.97		8555.89
1998-02-06	8712.25	8775.67	8469.36	8544.14		8622.515
1998-02-07	8655.2	8691.61	8584.98	8683.46		8638.295
1998-02-09	8778.98	8796.44	8634.61	8634.61		8715.525
1998-02-10	8667.41	8673.35	8537.4	8567.66		8605.375
1998-02-11	8693.99	8753.54	8682.16	8713.42		8717.85
1998-02-12	8805.16	8831.12	8763.07	8800.02		8797.095
1998-02-13	8920.24	8920.24	8701.58	8706.46		8810.91
1998-02-16	8673.82	8729.7	8628.36	8708.29		8679.03
1998-02-17	8701.97	8796.22	8648.76	8782.09		8722.49
1998-02-18	8868.68	8886.07	8815.53	8837.34		8850.8
1998-02-19	8958.34	9014.32	8942.72	8978.51		8978.52
1998-02-20	9095.37	9095.37	9021.85	9037.48		9058.61
1998-02-21	9132.79	9138.81	9069.1	9088.81		9103.955
1998-02-23	9126.5	9176.24	9074.62	9147		9125.43
1998-02-24	9324.54	9324.54	9032.79	9066.46		9178.665
1998-02-25	9111.87	9131.42	9010.76	9027.1		9071.09
1998-02-26	9144.26	9229.19	9126.56	9229.19		9177.875
1998-02-27	9363.39	9378.52	9194.51	9202.56		9286.515
1998-03-02	9272.79	9314.74	9243.65	9277.09		9279.195
1998-03-03	9307.02	9307.02	9120.33	9211.83		9213.675
1998-03-04	9202.82	9260.92	8967.98	8977.54		9114.45
1998-03-05	8995.92	8995.92	8748.91	8765.32		8872.415
1998-03-06	8630.05	8853.56	8630.05	8847.65		8741.805
1998-03-07	8979.59	8990.38	8841.1	8850.74		8915.74
1998-03-09	8860.22	8910.78	8812.94	8887.36		8861.86
1998-03-10	8971.51	8976.15	8869.56	8897.27		8922.855
1998-03-11	8991.71	9030.55	8969.56	9030.55		9000.055
1998-03-12	9113.15	9137.09	9049.06	9056.37		9093.075
1998-03-13	9096.74	9109.39	9006.12	9055.51		9057.755
1998-03-16	9088.5	9107.55	9049.66	9065.3		9078.605
1998-03-17	9161.18	9165.12	9037.29	9045.55		9101.205
1998-03-18	9045.36	9069.77	8948.3	8952.66		9009.035
1998-03-19	8994.05	8994.05	8837.29	8859.41		8915.67
1998-03-20	8911.76	8911.76	8823.27	8904.23		8867.515
1998-03-21	8939.07	8955.83	8848.91	8856.06		8902.37
1998-03-23	8843.77	8853.83	8738	8757.59		8795.915
1998-03-24	8792.22	8815.56	8751.85	8806.85		8783.705
1998-03-25	8904.5	9040.75	8902.61	9040.75		8971.68
1998-03-26	9120.23	9130.5	9008.2	9014.17		9069.35
1998-03-27	9091.75	9139.67	9070.87	9095.83		9105.27
1998-03-30	9154.55	9154.55	9079.95	9088.96		9117.25
1998-03-31	9069.65	9106.78	9051.84	9091.16		9079.31
1998-04-01	9160.68	9160.68	9035.69	9041.5		9098.185
1998-04-02	9029.73	9062.39	8979.49	9013.1		9020.94
1998-04-03	9087.83	9143.73	9043.77	9134.06		9093.75
1998-04-04	9170.17	9244.65	9160.78	9239.48		9202.715
1998-04-07	9283.98	9337.61	9264.82	9266.68		9301.215
1998-04-08	9263.94	9279.28	9222.21	9263.44		9250.745
1998-04-09	9335.42	9335.42	9065.88	9090.31		9200.65
1998-04-10	9178.16	9178.74	8992.09	9054.02		9085.415
1998-04-13	9014.74	9014.74	8851.14	8863.11		8932.94
1998-04-14	8906.44	8910.14	8738.91	8764.58		8824.525
1998-04-15	8887.64	8887.64	8720.87	8807.31		8804.255
1998-04-16	8855.79	8859.09	8773.09	8780.21		8816.09
1998-04-17	8724.65	8796.65	8589.31	8619.49		8692.98
1998-04-18	8666.09	8725.94	8533.87	8725.94		8629.905
1998-04-20	8741.95	8741.95	8507.44	8508.56		8624.695
1998-04-21	8513.53	8596.21	8371.64	8440.2		8483.925
1998-04-22	8553.16	8636.51	8526.1	8636.51		8581.305
1998-04-23	8624.82	8653.23	8586.06	8613.96		8619.645
1998-04-24	8571.02	8640.38	8571.02	8636.11		8605.7
1998-04-27	8623.61	8649.04	8453.48	8471.62		8551.26
1998-04-28	8327.46	8434.67	8327.46	8434.67		8381.065
1998-04-29	8466.38	8488.81	8342.66	8348.35		8415.735
1998-04-30	8422.09	8436.25	8294.38	8304.21		8365.315
1998-05-04	8321.58	8360.6	8274.24	8360.6		8317.42
1998-05-05	8387.44	8432.03	8320.98	8330.15		8376.505
1998-05-06	8297.9	8325.64	8235.34	8325.64		8280.49
1998-05-07	8319.37	8357.17	8283.3	8290.37		8320.235
1998-05-08	8241.56	8242.55	8184.42	8210.84		8213.485
1998-05-11	8304.98	8399.63	8297.06	8378.88		8348.345
1998-05-12	8386.21	8386.21	8272.82	8278.43		8329.515
1998-05-13	8306.13	8306.13	8174.72	8202.9		8240.425
1998-05-14	8202.1	8256.96	8193.5	8193.5		8225.23
1998-05-15	8198.03	8229.32	8160.25	8167.5		8194.785
1998-05-18	8023.92	8160.09	8023.92	8134.89		8092.005
1998-05-19	8108.59	8188.86	8103.42	8136.27		8146.14
1998-05-20	8229.13	8294.79	8229.13	8267.49		8261.96
1998-05-21	8342.14	8389.15	8316.51	8369.32		8352.83
1998-05-22	8360.17	8403.77	8360.17	8384.91		8381.97
1998-05-25	8417.16	8417.16	8302.86	8314.09		8360.01
1998-05-26	8261.41	8300.16	8146.34	8178.39		8223.25
1998-05-27	8093.42	8152.88	8035.71	8068.17		8094.295
1998-05-28	8147.42	8147.42	8051.71	8124.5		8099.565
1998-05-29	8119.25	8119.25	7895.15	7903.34		8007.2
1998-06-01	7860.05	7860.05	7574.51	7606.25		7717.28
1998-06-02	7671.21	7671.21	7523.5	7565.64		7597.355
1998-06-03	7631.98	7699.48	7598.16	7643.2		7648.82
1998-06-04	7563.63	7563.63	7389.8	7425.96		7476.715
1998-06-05	7582.11	7585.29	7418.93	7505.58		7502.11
1998-06-08	7601.31	7645.39	7560.79	7591.27		7603.09
1998-06-09	7607.58	7607.58	7448.36	7455.63		7527.97
1998-06-10	7377.05	7422.65	7220.13	7223.13		7321.39
1998-06-11	7073.22	7238.92	7073.22	7210.74		7156.07
1998-06-12	7121.86	7199.48	7099.54	7117.11		7149.51
1998-06-15	7166.96	7283.83	7111.76	7283.83		7197.795
1998-06-16	7174.73	7444.06	7170.76	7404.27		7307.41
1998-06-17	7486.54	7548	7445.92	7466.38		7496.96
1998-06-18	7658.35	7771.76	7633.72	7768.31		7702.74
1998-06-19	7723.28	7815.11	7700.23	7754.43		7757.67
1998-06-22	7867.41	7867.41	7678.7	7692.91		7773.055
1998-06-23	7729.91	7729.91	7598.27	7633.36		7664.09
1998-06-24	7733.71	7783.99	7659.59	7670.71		7721.79
1998-06-25	7762.32	7777.29	7695.74	7722.64		7736.515
1998-06-26	7717.37	7771.65	7656.13	7681.96		7713.89
1998-06-29	7679.68	7679.68	7533.04	7535.73		7606.36
1998-06-30	7606.15	7606.15	7517.33	7548.81		7561.74
1998-07-02	7654.01	7823.24	7647.71	7817.11		7735.475
1998-07-03	7797.92	7872.24	7746.45	7758.63		7809.345
1998-07-06	7949.12	7974.27	7894.18	7894.85		7934.225
1998-07-07	7947.53	7947.53	7829.87	7845.97		7888.7
1998-07-08	7908	7938.98	7887.81	7936.82		7913.395
1998-07-09	8044.96	8079.74	7947.53	7947.53		8013.635
1998-07-10	7925.25	7927.82	7839.8	7883.16		7883.81
1998-07-13	7818.36	7869.63	7803.56	7815.53		7836.595
1998-07-14	7888.11	7895.46	7789.22	7789.22		7842.34
1998-07-15	7853.73	7875.91	7832.17	7875.91		7854.04
1998-07-16	7933.77	7949.51	7904.77	7924.84		7927.14
1998-07-17	8013.24	8040.15	7985.8	8032.86		8012.975
1998-07-20	8075.86	8075.86	8014.7	8047.67		8045.28
1998-07-21	8076.58	8092.44	7940.62	7949.2		8016.53
1998-07-22	7872.9	7881.06	7794.08	7881.06		7837.57
1998-07-23	7866.39	7934.58	7860.21	7879.89		7897.395
1998-07-24	7813.79	7902.4	7812.58	7902.4		7857.49
1998-07-27	7935.31	7935.31	7882.47	7890.3		7908.89
1998-07-28	7941.38	7950.84	7822.13	7830.14		7886.485
1998-07-29	7818.18	7842.12	7761.88	7775.33		7802
1998-07-30	7808.85	7808.85	7723.91	7730.43		7766.38
1998-07-31	7792.23	7797.93	7653.31	7653.51		7725.62
1998-08-03	7715.8	7715.8	7588.76	7599.04		7652.28
1998-08-04	7573.03	7639.42	7573.03	7593.14		7606.225
1998-08-05	7524.83	7543.28	7482.82	7499.73		7513.05
1998-08-06	7567.64	7568.56	7455.45	7471.74		7512.005
1998-08-07	7501.27	7542.88	7446.97	7530.02		7494.925
1998-08-10	7477.9	7487.01	7367.02	7372.12		7427.015
1998-08-11	7361.19	7398	7338.85	7383.98		7368.425
1998-08-12	7301.52	7351.51	7276.24	7351.51		7313.875
1998-08-13	7433.39	7447.3	7362.55	7362.55		7404.925
1998-08-14	7345.53	7355.15	7275.6	7348.04		7315.375
1998-08-17	7352.28	7352.28	7248.14	7273.85		7300.21
1998-08-18	7284.6	7284.6	7088.73	7181.59		7186.665
1998-08-19	7261.85	7322.37	7259.63	7293.4		7291
1998-08-20	7289.89	7311.75	7257.19	7270.84		7284.47
1998-08-21	7268.14	7277.24	7195.05	7213.37		7236.145
1998-08-24	7128.97	7128.97	6952.01	6957.75		7040.49
1998-08-25	6948.95	6948.95	6811.43	6908.33		6880.19
1998-08-26	6996.32	7017.4	6813.46	6814.33		6915.43
1998-08-27	6706.32	6820.71	6665.95	6813.3		6743.33
1998-08-28	6625.37	6802.95	6615.94	6723.77		6709.445
1998-08-31	6776.15	6776.15	6547.43	6550.11		6661.79
1998-09-01	6350.13	6361.58	6219.89	6335.09		6290.735
1998-09-02	6450.42	6518.11	6388.07	6471.68		6453.09
1998-09-03	6372.36	6391.86	6240.69	6251.38		6316.275
1998-09-04	6254.83	6463.15	6254.83	6463.15		6358.99
1998-09-07	6769.62	6822.97	6707.64	6800.73		6765.305
1998-09-08	6820.19	6942.26	6820.19	6942.26		6881.225
1998-09-09	7017.28	7017.28	6846.5	6894.57		6931.89
1998-09-10	6803.26	6915.07	6780.78	6803.83		6847.925
1998-09-11	6745.52	6858.99	6682.91	6841.83		6770.95
1998-09-14	6884.82	6922.96	6852.08	6860.17		6887.52
1998-09-15	6925.22	6925.22	6816.17	6857.96		6870.695
1998-09-16	6877.9	6972.54	6851.3	6972.54		6911.92
1998-09-17	7036.87	7060.73	6996.69	7000.52		7028.71
1998-09-18	6929.24	7000.27	6929.24	6961.76		6964.755
1998-09-21	7218.39	7218.39	6988.98	7029.4		7103.685
1998-09-22	7090.09	7090.09	6984.84	7033.99		7037.465
1998-09-23	7065.01	7086.78	6951.61	6962.17		7019.195
1998-09-24	7045.58	7045.58	6974.09	6979.95		7009.835
1998-09-25	6952.69	6979.89	6903.69	6979.89		6941.79
1998-09-28	6958.17	6958.17	6905.45	6910.61		6931.81
1998-09-29	6952.21	6952.21	6841	6884.5		6896.605
1998-09-30	6874.57	6906.46	6796.42	6833.95		6851.44
1998-10-01	6760.41	6777.4	6697.18	6702.06		6737.29
1998-10-02	6512.85	6537.98	6384.66	6436		6461.32
1998-10-06	6506.1	6575.95	6447.56	6534.65		6511.755
1998-10-07	6596.48	6674.89	6560.65	6674.89		6617.77
1998-10-08	6726.12	6970.23	6726.12	6970.23		6848.175
1998-10-09	6990.06	7064.83	6893.75	6944.17		6979.29
1998-10-12	7027.14	7027.14	6913.8	6920.45		6970.47
1998-10-13	6997.91	7023.18	6906.68	6909.22		6964.93
1998-10-14	6857.82	6882.28	6784.14	6819.12		6833.21
1998-10-15	6828.88	6839.94	6784.7	6799.88		6812.32
1998-10-19	6944.14	6944.14	6887.35	6904.56		6915.745
1998-10-20	6875.63	6926.91	6836.52	6848.72		6881.715
1998-10-21	6859.78	7021.42	6859.78	7021.42		6940.6
1998-10-22	7068.03	7068.03	6965.54	6987.79		7016.785
1998-10-23	7029.44	7088.39	7010.36	7055.46		7049.375
1998-10-26	7063.44	7063.44	7024.13	7050.32		7043.785
1998-10-27	7056.51	7110.02	7019.06	7036.63		7064.54
1998-10-28	7060.74	7060.74	6937.88	6962.09		6999.31
1998-10-29	6983.76	7016.89	6963.12	7016.89		6990.005
1998-10-30	7046.94	7101.46	7007.32	7101.46		7054.39
1998-11-02	7215.83	7249.29	7180.2	7218.09		7214.745
1998-11-03	7133.17	7151.28	7061.85	7071.44		7106.565
1998-11-04	7002.58	7043.27	6851.15	6905.32		6947.21
1998-11-05	6933.3	6957.27	6827.4	6957.27		6892.335
1998-11-06	6931.14	6967.27	6858.06	6889.65		6912.665
1998-11-09	6989.43	7014.33	6941.61	6957.4		6977.97
1998-11-10	6847.52	6862.42	6785.95	6812.3		6824.185
1998-11-11	6738.17	6768.4	6643.18	6654.79		6705.79
1998-11-13	6785.02	6870.57	6776.38	6829.62		6823.475
1998-11-16	6890.05	7003.87	6889.47	7003.87		6946.67
1998-11-17	7067.04	7131.9	7032.62	7131.9		7082.26
1998-11-18	7140.34	7176.61	7083.44	7100.14		7130.025
1998-11-19	7185.54	7306.07	7177.26	7300.34		7241.665
1998-11-20	7366.14	7381.84	7296.35	7380.53		7339.095
1998-11-23	7318.35	7390.5	7308.4	7312.26		7349.45
1998-11-24	7452.94	7467.22	7410.52	7435.84		7438.87
1998-11-25	7187.67	7292.2	7116.09	7213.5		7204.145
1998-11-26	7281.08	7397.52	7253	7377.86		7325.26
1998-11-27	7406.8	7453.25	7300.05	7320.12		7376.65
1998-11-30	7312.65	7312.65	7171.75	7177.22		7242.2
1998-12-01	7116.24	7199.74	7096.83	7102.37		7148.285
1998-12-02	7190.05	7213.63	7131.44	7157.22		7172.535
1998-12-03	7182.48	7182.48	7129.98	7140.11		7156.23
1998-12-04	7165.07	7236.08	7165.07	7201.84		7200.575
1998-12-07	7375.91	7375.91	7300.23	7303.34		7338.07
1998-12-08	7355.63	7355.63	7198.02	7212.68		7276.825
1998-12-09	7176.21	7210.11	7100.82	7117.91		7155.465
1998-12-10	7118.27	7132.4	7034.93	7048.57		7083.665
1998-12-11	7015.73	7075.28	6931.17	6939.74		7003.225
1998-12-14	6985.87	6989.16	6882.24	6889.5		6935.7
1998-12-15	6847.01	6937.06	6752.5	6936.82		6844.78
1998-12-16	6926.84	6926.84	6764.75	6769.52		6845.795
1998-12-17	6695.17	6761.01	6650.64	6650.64		6705.825
1998-12-18	6742.13	6742.13	6592.46	6636.66		6667.295
1998-12-21	6449.53	6620.75	6449.53	6558.28		6535.14
1998-12-22	6623.21	6782.68	6619.8	6782.68		6701.24
1998-12-23	6775.61	6775.61	6684.13	6688.65		6729.87
1998-12-24	6778.27	6780.83	6668.68	6683		6724.755
1998-12-28	6615.38	6615.38	6452.13	6481.65		6533.755
1998-12-29	6499.85	6527.26	6414.65	6478.27		6470.955
1998-12-30	6545.78	6566.55	6433.45	6462.03		6500
1998-12-31	6516.21	6516.21	6414.45	6418.43		6465.33
1999-01-05	6210.41	6310.41	6111.64	6152.43		6211.025
1999-01-06	6082.02	6280.93	5988.06	6199.91		6134.495
1999-01-07	6280.38	6409.55	6181.62	6404.31		6295.585
1999-01-08	6371.34	6492.87	6371.34	6421.75		6432.105
1999-01-11	6472.02	6492.9	6392.49	6406.99		6442.695
1999-01-12	6429.54	6441.79	6357.11	6363.89		6399.45
1999-01-13	6293.59	6365.6	6292.55	6319.34		6329.075
1999-01-14	6295.99	6595.99	6187.32	6241.32		6391.655
1999-01-15	6190.95	6454.6	6176.09	6454.6		6315.345
1999-01-18	6436.17	6477.44	6377.25	6377.25		6427.345
1999-01-19	6358.88	6421.78	6323.89	6343.36		6372.835
1999-01-20	6355.15	6360.75	6292	6310.71		6326.375
1999-01-21	6332.68	6424.54	6330.23	6332.2		6377.385
1999-01-22	6303.86	6328.31	6221.24	6228.95		6274.775
1999-01-25	6142.73	6161.8	6018.98	6032.15		6090.39
1999-01-26	6083.57	6115.64	5987.42	6115.64		6051.53
1999-01-27	6161.78	6204.46	6129.4	6138.87		6166.93
1999-01-28	6110.82	6145.77	6058.71	6063.41		6102.24
1999-01-29	6090.44	6090.44	5975.48	5984		6032.96
1999-02-01	5948.35	5948.35	5859	5862.79		5903.675
1999-02-02	5892.93	5892.93	5726.25	5749.64		5809.59
1999-02-03	5658.01	5772.89	5596.58	5743.86		5684.735
1999-02-04	5711.8	5747.47	5502.54	5514.89		5625.005
1999-02-05	5506.55	5625.65	5422.66	5474.79		5524.155
1999-02-08	5784.14	5839.15	5757.61	5822.98		5798.38
1999-02-09	5798.92	5798.92	5721.35	5723.73		5760.135
1999-02-10	5669.23	5811.33	5669.23	5798		5740.28
1999-02-22	6216.01	6343.84	6164.38	6313.63		6254.11
1999-02-23	6339.24	6408.76	6167.29	6180.94		6288.025
1999-02-24	6165.65	6268.71	6158.35	6238.87		6213.53
1999-02-25	6279.35	6362.31	6235.07	6275.53		6298.69
1999-02-26	6272.11	6318.52	6224.44	6318.52		6271.48
1999-03-01	6328.22	6351.69	6275.81	6312.25		6313.75
1999-03-02	6312.71	6343.3	6227.34	6263.54		6285.32
1999-03-03	6261.3	6421.31	6257.02	6403.14		6339.165
1999-03-04	6444.51	6468.85	6384.19	6393.74		6426.52
1999-03-05	6430.55	6460.74	6333.26	6383.09		6397
1999-03-08	6441.13	6444.48	6386.28	6431.96		6415.38
1999-03-09	6448.13	6535.15	6447.41	6493.43		6491.28
1999-03-10	6495.14	6519.27	6458.3	6486.61		6488.785
1999-03-11	6507.15	6537.35	6430.55	6436.8		6483.95
1999-03-12	6447.07	6472.63	6412.47	6462.73		6442.55
1999-03-15	6474	6598.32	6440.94	6598.32		6519.63
1999-03-16	6644.53	6722.3	6616.64	6672.23		6669.47
1999-03-17	6724.49	6808.4	6702.67	6757.07		6755.535
1999-03-18	6795.41	6895.01	6785.96	6895.01		6840.485
1999-03-19	6934.58	7023.57	6914.19	6997.29		6968.88
1999-03-22	7009.05	7064.34	6976.73	7043.23		7020.535
1999-03-23	7107.2	7133.03	6937.73	6945.48		7035.38
1999-03-24	6873.47	6933.01	6844.09	6889.42		6888.55
1999-03-25	6929.67	6969.37	6878.22	6941.38		6923.795
1999-03-26	7004.46	7059.45	6971.55	7033.25		7015.5
1999-03-29	7057.17	7062.9	6898.44	6901.68		6980.67
1999-03-30	6965.99	6968.48	6828.99	6898.66		6898.735
1999-03-31	6894.64	6937.14	6834.33	6881.72		6885.735
1999-04-01	6876.2	7018.68	6875.67	7018.68		6947.175
1999-04-02	7070.32	7232.51	7070.32	7232.51		7151.415
1999-04-06	7232.46	7245.68	7157	7163.99		7201.34
1999-04-07	7178	7190.57	7110.38	7135.89		7150.475
1999-04-08	7193.57	7316.16	7193.57	7273.41		7254.865
1999-04-09	7331.08	7384.98	7260.38	7265.7		7322.68
1999-04-12	7278.53	7306.55	7188.92	7242.4		7247.735
1999-04-13	7281.74	7344.63	7279.04	7337.85		7311.835
1999-04-14	7366.44	7448.65	7366.44	7398.65		7407.545
1999-04-15	7417.14	7498.17	7339.48	7498.17		7418.825
1999-04-16	7529.47	7594.45	7414.62	7466.82		7504.535
1999-04-19	7609	7685.14	7609	7623.18		7647.07
1999-04-20	7587.32	7674.84	7537.25	7627.74		7606.045
1999-04-21	7684.9	7706.01	7452.34	7474.16		7579.175
1999-04-22	7515.11	7548.46	7444.57	7494.6		7496.515
1999-04-23	7561.35	7659.59	7561.35	7612.8		7610.47
1999-04-26	7652.05	7665.29	7563.35	7629.09		7614.32
1999-04-27	7656.89	7668.82	7521.84	7550.13		7595.33
1999-04-28	7559.7	7579.99	7479.99	7496.61		7529.99
1999-04-29	7412.18	7436.22	7274.21	7289.62		7355.215
1999-04-30	7265.01	7372.98	7209.51	7371.17		7291.245
1999-05-03	7393.58	7403.68	7312.47	7383.26		7358.075
1999-05-04	7433.52	7588.04	7433.52	7588.04		7510.78
1999-05-05	7594.28	7644.45	7554.19	7572.16		7599.32
1999-05-06	7619.44	7664.89	7545.33	7560.05		7605.11
1999-05-07	7538.73	7582.34	7456.99	7469.33		7519.665
1999-05-10	7441.28	7484.37	7399.92	7484.37		7442.145
1999-05-11	7530.27	7584.57	7466.15	7474.45		7525.36
1999-05-12	7516.13	7532.07	7423.38	7448.41		7477.725
1999-05-13	7458.02	7499.63	7411.14	7416.2		7455.385
1999-05-14	7470.19	7592.98	7470.19	7592.53		7531.585
1999-05-17	7646.45	7705.63	7587.76	7599.76		7646.695
1999-05-18	7646.59	7658.67	7484.06	7585.51		7571.365
1999-05-19	7583.4	7634.73	7542.78	7614.6		7588.755
1999-05-20	7665.66	7701.26	7603.51	7608.88		7652.385
1999-05-21	7646.16	7696.97	7594.76	7606.69		7645.865
1999-05-24	7626.71	7644.97	7538.52	7588.23		7591.745
1999-05-25	7544.31	7553.35	7409.66	7417.03		7481.505
1999-05-26	7348.88	7460.87	7348.88	7426.63		7404.875
1999-05-27	7498.94	7510.42	7440.72	7469.01		7475.57
1999-05-28	7463.29	7465.8	7377.06	7387.37		7421.43
1999-05-31	7449.1	7449.1	7304.44	7316.57		7376.77
1999-06-01	7333.69	7397.62	7313.12	7397.62		7355.37
1999-06-02	7429.66	7493.68	7429.66	7488.03		7461.67
1999-06-03	7552.36	7604.51	7552.36	7572.91		7578.435
1999-06-04	7613.15	7628.14	7576.98	7590.44		7602.56
1999-06-07	7708.38	7818.09	7688.84	7802.69		7753.465
1999-06-08	7900.93	7940.38	7858.61	7892.13		7899.495
1999-06-09	7928.24	7980.11	7900.89	7957.71		7940.5
1999-06-10	7993.61	8058.18	7985.48	7996.76		8021.83
1999-06-11	8008.96	8028.39	7937.77	7979.4		7983.08
1999-06-14	8023.71	8039.64	7926.53	7973.58		7983.085
1999-06-15	8091.81	8109.28	7940.9	7960		8025.09
1999-06-16	7994.33	8059.02	7924.41	8059.02		7991.715
1999-06-17	8155.44	8290.25	8155.44	8274.36		8222.845
1999-06-21	8361.05	8483.95	8308.43	8413.48		8396.19
1999-06-22	8482.38	8640.11	8446	8608.91		8543.055
1999-06-23	8607.54	8661.39	8486.97	8492.32		8574.18
1999-06-24	8497.9	8627.88	8433.74	8589.31		8530.81
1999-06-25	8469.12	8497.6	8251.65	8265.96		8374.625
1999-06-28	8281.7	8341.85	8240.35	8281.45		8291.1
1999-06-29	8428.84	8514.27	8407.95	8514.27		8461.11
1999-06-30	8576.78	8576.78	8444.59	8467.37		8510.685
1999-07-02	8508.79	8642.62	8508.79	8572.09		8575.705
1999-07-05	8588.15	8668.15	8535.03	8593.35		8601.59
1999-07-06	8631.25	8663.92	8446.19	8454.49		8555.055
1999-07-07	8464.75	8500.61	8390.99	8470.07		8445.8
1999-07-08	8533.87	8610.9	8525.43	8592.43		8568.165
1999-07-09	8624.38	8663.06	8538.82	8550.27		8600.94
1999-07-12	8582.89	8592.05	8455.14	8463.9		8523.595
1999-07-13	8441.14	8441.14	8194.97	8204.5		8318.055
1999-07-14	8162.72	8249.16	7792.54	7888.66		8020.85
1999-07-15	7868.47	7964.99	7737.38	7918.04		7851.185
1999-07-16	7987.26	8024.19	7402.53	7411.58		7713.36
1999-07-19	7364.88	7455.22	7192.99	7386.89		7324.105
1999-07-20	7543.61	7826.49	7543.61	7806.85		7685.05
1999-07-21	7663.69	7830.76	7640.32	7786.65		7735.54
1999-07-22	7743.42	7798.94	7671.64	7678.67		7735.29
1999-07-23	7634.82	7735.52	7619.41	7724.52		7677.465
1999-07-26	7702.08	7730.6	7590.05	7595.71		7660.325
1999-07-27	7510.11	7538.53	7329.74	7367.97		7434.135
1999-07-28	7485.25	7533.87	7433.53	7484.5		7483.7
1999-07-29	7513.08	7513.08	7343.58	7359.37		7428.33
1999-07-30	7169.35	7420.84	7150.04	7413.11		7285.44
1999-08-02	7340.88	7355.15	7176.54	7195.94		7265.845
1999-08-03	7114.65	7191.96	6968.54	7175.19		7080.25
1999-08-04	7196.68	7274.66	7105.91	7110.8		7190.285
1999-08-05	7038.54	7078.58	6941.65	6959.73		7010.115
1999-08-06	6988.51	7031.8	6817.58	6823.52		6924.69
1999-08-09	7077.62	7110.82	7017.86	7028.01		7064.34
1999-08-10	7051.33	7269.6	7030.26	7269.6		7149.93
1999-08-11	7276.96	7321	7206.02	7228.68		7263.51
1999-08-12	7294.53	7393.89	7277.81	7330.24		7335.85
1999-08-13	7530.52	7683.03	7504.88	7626.05		7593.955
1999-08-16	7748.15	8018.47	7748.15	8018.47		7883.31
1999-08-17	8043	8101.41	7924.01	8083.43		8012.71
1999-08-18	8105.07	8155.74	7992.15	7993.71		8073.945
1999-08-19	7959.53	8005.43	7916.43	7964.67		7960.93
1999-08-20	7976.84	8135.66	7975.52	8117.42		8055.59
1999-08-23	8168.77	8193.76	8086.27	8119.98		8140.015
1999-08-24	8212.38	8255.48	7984.39	7984.39		8119.935
1999-08-25	7999.13	8133.95	7954.35	8127.09		8044.15
1999-08-26	8171.28	8240.17	8077.18	8097.57		8158.675
1999-08-27	8082.91	8135.24	8027.86	8053.97		8081.55
1999-08-30	8054.83	8159.56	8041.42	8071.36		8100.49
1999-08-31	8075.8	8196.66	8072.45	8157.73		8134.555
1999-09-01	8225.61	8360.84	8225.61	8273.33		8293.225
1999-09-02	8349.03	8414.6	8214.61	8226.15		8314.605
1999-09-03	8208.7	8217.24	8069.07	8073.97		8143.155
1999-09-06	8072.77	8135.37	8006.25	8130.28		8070.81
1999-09-07	8184.46	8196.38	7933.28	7945.76		8064.83
1999-09-08	7968.83	8033.31	7891.66	7973.3		7962.485
1999-09-09	7988.09	8048.14	7955.81	8025.02		8001.975
1999-09-10	8105.73	8175.36	8089.86	8161.46		8132.61
1999-09-13	8201	8250.73	8159.19	8178.69		8204.96
1999-09-14	8195.61	8200.53	8054.87	8092.02		8127.7
1999-09-15	8077.41	8117.97	7969.38	7971.04		8043.675
1999-09-16	7897.56	8003.4	7897.56	7968.9		7950.48
1999-09-17	7987.74	8043.51	7903.3	7916.92		7973.405
1999-09-20	8028.42	8028.42	7947.94	7972.14		7988.18
1999-09-27	7789.84	7789.84	7755.86	7759.93		7772.85
1999-09-28	7636.47	7636.47	7537.47	7577.85		7586.97
1999-09-29	7464.82	7615.45	7415.58	7615.45		7515.515
1999-09-30	7598.96	7680.32	7566.99	7598.79		7623.655
1999-10-01	7633.08	7704.76	7613.92	7694.99		7659.34
1999-10-04	7668.69	7715.38	7592.34	7685.48		7653.86
1999-10-05	7743.72	7763.61	7545.72	7557.01		7654.665
1999-10-06	7526.91	7546.78	7462.45	7501.63		7504.615
1999-10-07	7558.09	7656.85	7558.09	7612		7607.47
1999-10-08	7610.29	7634.76	7542.47	7552.98		7588.615
1999-10-11	7555.94	7642.26	7554.07	7607.11		7598.165
1999-10-12	7658.21	7840.57	7658.21	7835.37		7749.39
1999-10-13	7806.92	7890.86	7784.44	7836.94		7837.65
1999-10-14	7777.7	7879.91	7773.21	7879.91		7826.56
1999-10-15	7923.19	7959.52	7815.78	7819.09		7887.65
1999-10-18	7806.25	7818.6	7726.62	7745.26		7772.61
1999-10-19	7759.93	7798.16	7684.3	7692.96		7741.23
1999-10-20	7713.98	7721.15	7653.85	7666.64		7687.5
1999-10-21	7766.74	7792.72	7640.31	7654.9		7716.515
1999-10-22	7676.58	7691.34	7505.07	7559.63		7598.205
1999-10-25	7595.64	7680.87	7570.71	7680.87		7625.79
1999-10-26	7690.31	7787.38	7667.21	7700.29		7727.295
1999-10-27	7731.17	7780.21	7669.83	7701.22		7725.02
1999-10-28	7729.62	7744.33	7669.49	7681.85		7706.91
1999-10-29	7751.51	7776.85	7667.81	7706.67		7722.33
1999-11-01	7874.26	7874.26	7808.9	7814.89		7841.58
1999-11-02	7782.08	7805.82	7687.72	7721.59		7746.77
1999-11-03	7729.1	7741.52	7572.11	7580.09		7656.815
1999-11-04	7589.93	7605.95	7460.21	7469.23		7533.08
1999-11-05	7466.63	7498.19	7404.31	7488.26		7451.25
1999-11-08	7318.28	7411.73	7261.31	7401.49		7336.52
1999-11-09	7420.05	7430.4	7362.63	7362.69		7396.515
1999-11-10	7356.73	7506.46	7355.38	7401.81		7430.92
1999-11-11	7464.99	7549.29	7464.99	7532.22		7507.14
1999-11-15	7575.61	7577.56	7492.48	7545.03		7535.02
1999-11-16	7576.95	7646.25	7554.17	7606.2		7600.21
1999-11-17	7687.04	7687.04	7612.19	7645.78		7649.615
1999-11-18	7633.61	7745.9	7626.05	7718.06		7685.975
1999-11-19	7787.2	7858.4	7756.34	7770.81		7807.37
1999-11-22	7967.05	8088.53	7944.02	8052.31		8016.275
1999-11-23	8105.12	8152.33	8007.17	8046.19		8079.75
1999-11-24	7938.12	8034.73	7913.21	7921.85		7973.97
1999-11-25	7919.68	7933.82	7808.92	7904.53		7871.37
1999-11-26	7913.91	7955.13	7558.4	7595.44		7756.765
1999-11-29	7706.12	7823.9	7688.58	7823.9		7756.24
1999-11-30	7884.23	7884.23	7707.17	7720.87		7795.7
1999-12-01	7702.18	7767.08	7684.42	7766.2		7725.75
1999-12-02	7802.83	7872.58	7773.75	7806.26		7823.165
1999-12-03	7880.49	7957.09	7858.58	7933.17		7907.835
1999-12-06	7982.74	7982.74	7859.76	7894.46		7921.25
1999-12-07	7899.85	7907.01	7812.29	7827.05		7859.65
1999-12-08	7826.85	7910.76	7798.92	7811.02		7854.84
1999-12-09	7797.61	7862.37	7728.77	7738.84		7795.57
1999-12-10	7764.83	7767.99	7687.36	7733.74		7727.675
1999-12-13	7782.48	7883.61	7782.48	7883.61		7833.045
1999-12-14	7921.2	7932.47	7841.82	7850.14		7887.145
1999-12-15	7832.26	7895.22	7831.87	7859.89		7863.545
1999-12-16	7891.08	7904.84	7721.5	7739.76		7813.17
1999-12-17	7762.88	7792.99	7684.64	7723.22		7738.815
1999-12-20	7821.95	7827.49	7741.84	7782.94		7784.665
1999-12-21	7819.18	7946.05	7815.85	7934.26		7880.95
1999-12-22	8033.37	8079.57	7979.72	8002.76		8029.645
1999-12-23	8043.88	8117.73	8013.18	8083.49		8065.455
1999-12-24	8144.84	8225.39	8144.84	8219.45		8185.115
1999-12-27	8274.83	8415.07	8253.79	8415.07		8334.43
1999-12-28	8451.72	8480.5	8376.29	8448.84		8428.395
2000-01-04	8644.91	8803.61	8642.5	8756.55		8723.055
2000-01-05	8690.6	8867.68	8668.02	8849.87		8767.85
2000-01-06	8900.56	9023.99	8863.91	8922.03		8943.95
2000-01-07	8853.43	8940.77	8739.43	8845.47		8840.1
2000-01-10	8941.93	9126.02	8891.79	9102.6		9008.905
2000-01-11	9254.18	9332.52	8890.45	8927.03		9111.485
2000-01-12	8964.78	9144.65	8937.31	9144.65		9040.98
2000-01-13	9215.76	9237.85	9095.35	9107.19		9166.6
2000-01-14	9219.37	9236.85	8967.56	9023.24		9102.205
2000-01-17	9256.57	9384.52	9230.39	9315.43		9307.455
2000-01-18	9353.89	9353.89	9210.36	9250.19		9282.125
2000-01-19	9255.7	9335.73	9136.76	9151.44		9236.245
2000-01-20	9175.27	9211.34	9077.7	9136.95		9144.52
2000-01-21	9183.56	9305.27	9183.56	9255.94		9244.415
2000-01-24	9327.98	9425.87	9327.98	9387.07		9376.925
2000-01-25	9412.24	9413.21	9308.01	9372.37		9360.61
2000-01-26	9469.74	9617.32	9469.74	9581.96		9543.53
2000-01-27	9684.45	9733.26	9618.3	9628.98		9675.78
2000-01-28	9627.92	9753.72	9627.92	9696.91		9690.82
2000-01-31	9653.24	9749.51	9613.8	9744.89		9681.655
2000-02-01	9829.68	9901.8	9800.63	9856.39		9851.215
2000-02-09	10137.24	10137.24	9932.07	10008.88		10034.655
2000-02-10	10028.34	10098.3	9957.66	10057.67		10027.98
2000-02-11	10171.8	10227.33	10096.54	10128.67		10161.935
2000-02-14	10152.46	10167.71	9963.5	9971.45		10065.605
2000-02-15	9993.63	10014.25	9853.86	9957.74		9934.055
2000-02-16	10010.87	10099.97	10010.87	10064.49		10055.42
2000-02-17	10109.85	10267.46	10109.85	10202.2		10188.655
2000-02-18	10311.27	10393.59	10062.23	10096.38		10227.91
2000-02-21	10165.24	10212.99	9912.67	9912.67		10062.83
2000-02-22	9853.16	9917.13	9596.68	9731.93		9756.905
2000-02-23	9738.19	9803.81	9623.46	9642.26		9713.635
2000-02-24	9725.3	9781.31	9582	9599.17		9681.655
2000-02-25	9620.92	9639.12	9407.79	9432.49		9523.455
2000-02-29	9525.65	9581	9410.11	9435.94		9495.555
2000-03-01	9572.24	9689.1	9572.24	9689.1		9630.67
2000-03-02	9781.27	9781.27	9538.12	9543.82		9659.695
2000-03-03	9557.66	9650.74	9547.4	9588.03		9599.07
2000-03-06	9519.8	9519.8	9356.58	9367.91		9438.19
2000-03-07	9367.91	9440.32	9286.39	9380.07		9363.355
2000-03-08	9413.57	9482.18	9379.29	9389.49		9430.735
2000-03-09	9453.7	9587.27	9453.7	9587.27		9520.485
2000-03-10	9706.02	9712.39	9422.08	9429.6		9567.235
2000-03-13	9229.49	9229.49	8807.36	8811.95		9018.425
2000-03-14	8694.87	8871.83	8598.07	8835.58		8734.95
2000-03-15	8794.3	8905.82	8634.49	8640.03		8770.155
2000-03-16	8357.63	8714.06	8250.46	8682.76		8482.26
2000-03-17	8700.99	8799.09	8610.58	8763.27		8704.835
2000-03-20	8483.41	8536.05	8483.41	8536.05		8509.73
2000-03-21	8380.79	9021.89	8355.89	9004.48		8688.89
2000-03-22	9009.07	9201.15	8908.32	9069.39		9054.735
2000-03-23	9198.45	9567.89	9198.45	9533.87		9383.17
2000-03-24	9571.28	9571.28	9405.14	9482.64		9488.21
2000-03-27	9531.91	9858.57	9531.91	9807.57		9695.24
2000-03-28	9919.75	9985.15	9772.54	9856.6		9878.845
2000-03-29	9844.41	9914.14	9794.48	9805.69		9854.31
2000-03-30	9846.64	10071.26	9846.64	9931.94		9958.95
2000-03-31	9903.56	10011.96	9798.61	9854.95		9905.285
2000-04-05	9923.74	10238.11	9923.74	10186.17		10080.925
2000-04-06	10252.08	10328.98	9969.28	9969.28		10149.13
2000-04-07	10069.52	10128.26	9908.88	9921.03		10018.57
2000-04-10	9979.23	10168.72	9956.65	10127.48		10062.685
2000-04-11	10108.98	10194.91	10059.41	10068.05		10127.16
2000-04-12	10101.44	10149.32	9906.32	9911.39		10027.82
2000-04-13	9655.43	9746.99	9564.72	9662.6		9655.855
2000-04-14	9517.45	9662.12	9370.13	9374.61		9516.125
2000-04-17	8848.16	9013.14	8796.77	8993.68		8904.955
2000-04-18	9292.74	9389.35	9238.35	9307.03		9313.85
2000-04-19	9435.02	9477.67	9104.4	9104.4		9291.035
2000-04-20	9084.86	9175.75	8943.89	9109.05		9059.82
2000-04-21	9167.15	9243.04	9105.31	9120.48		9174.175
2000-04-24	9128.95	9128.95	8807.71	8808.09		8968.33
2000-04-25	8702.96	8923.27	8672.41	8921.12		8797.84
2000-04-26	8992.62	9022.77	8465.76	8535.96		8744.265
2000-04-27	8587.03	8633.39	8458.4	8541.95		8545.895
2000-04-28	8594.48	8860.5	8478.48	8824.36		8669.49
2000-05-02	8836.83	8838.78	8632.57	8638.75		8735.675
2000-05-03	8505.46	8587	8395.23	8420		8491.115
2000-05-04	8444.07	8655.2	8338.92	8425.38		8497.06
2000-05-05	8389.9	8699.02	8343.37	8698.53		8521.195
2000-05-08	8669.47	8742.69	8538.5	8616.18		8640.595
2000-05-09	8607.65	8660.77	8566.64	8635.84		8613.705
2000-05-10	8695.13	8749.62	8557.31	8559.87		8653.465
2000-05-11	8427.34	8440.78	8281.68	8349.91		8361.23
2000-05-12	8472.82	8603.87	8454.72	8560.44		8529.295
2000-05-15	8639.94	8639.94	8456.53	8465.02		8548.235
2000-05-16	8534.18	8733.46	8496.44	8727.82		8614.95
2000-05-17	8885.24	9131.86	8885.24	9085.74		9008.55
2000-05-18	9026.39	9135.13	9002.03	9087.21		9068.58
2000-05-19	9030.68	9146.59	9030.57	9119.77		9088.58
2000-05-22	8903.32	8967.36	8800.37	8807.57		8883.865
2000-05-23	8811.44	8820.73	8634.73	8671.01		8727.73
2000-05-24	8496.06	8623.12	8470.56	8500.41		8546.84
2000-05-25	8609.8	8643.66	8418.5	8438.1		8531.08
2000-05-26	8397.01	8578.32	8386.37	8559.46		8482.345
2000-05-29	8597.59	8701.61	8571.35	8588.25		8636.48
2000-05-30	8668.7	8764.42	8641.43	8764.42		8702.925
2000-05-31	8969.65	8969.65	8879.43	8939.52		8924.54
2000-06-01	8936.43	8961.54	8815.43	8842.63		8888.485
2000-06-02	8979.78	9026.86	8880.98	8883.45		8953.92
2000-06-05	8967.41	8975.99	8894.82	8958.21		8935.405
2000-06-07	8943.63	9116.24	8943.63	9115.47		9029.935
2000-06-08	9151.31	9209.48	9055.72	9067.88		9132.6
2000-06-09	9113.07	9136.75	9011.2	9036.66		9073.975
2000-06-12	9073.83	9083.85	8935.47	8955.44		9009.66
2000-06-13	8905.45	8984.13	8879.52	8891.09		8931.825
2000-06-14	8978.65	9014.27	8911.38	8935.23		8962.825
2000-06-15	8943.21	8968.99	8826.69	8844.97		8897.84
2000-06-16	8858.62	8893.59	8791.67	8832.15		8842.63
2000-06-19	8786.37	8799.68	8653.62	8751.1		8726.65
2000-06-20	8861.03	8861.03	8688.21	8690.66		8774.62
2000-06-21	8733.2	8742.23	8631.64	8637.6		8686.935
2000-06-22	8623.4	8771.77	8616.85	8771.77		8694.31
2000-06-23	8742.21	8785.53	8682.02	8684.93		8733.775
2000-06-26	8672.8	8675.47	8507.42	8529.56		8591.445
2000-06-27	8587.4	8587.4	8412.01	8424.17		8499.705
2000-06-28	8429.05	8476.89	8248.95	8365.63		8362.92
2000-06-29	8433.9	8440.84	8112.08	8120.89		8276.46
2000-06-30	8159.41	8290.63	8050.02	8265.09		8170.325
2000-07-03	8260.95	8368.56	8138.72	8297.77		8253.64
2000-07-04	8329.77	8333.57	8024.55	8052.54		8179.06
2000-07-05	8079.28	8438.72	7988.54	8421.74		8213.63
2000-07-06	8291.27	8383.69	8277.94	8289.39		8330.815
2000-07-07	8318.47	8370.56	8169.77	8173.08		8270.165
2000-07-10	8209.86	8211.35	8015.38	8154.67		8113.365
2000-07-11	8153.81	8262.64	8116.02	8158.63		8189.33
2000-07-12	8168.56	8180.06	8025.19	8059.75		8102.625
2000-07-13	8101.38	8304.01	8101.38	8267.66		8202.695
2000-07-14	8309.67	8530.5	8309.67	8497.13		8420.085
2000-07-17	8601.26	8643.21	8564.97	8585.52		8604.09
2000-07-18	8582.75	8582.75	8367.05	8368.78		8474.9
2000-07-19	8275.48	8423.59	8270.57	8411.88		8347.08
2000-07-20	8355.21	8406.05	8210.53	8219.53		8308.29
2000-07-21	8273.04	8300.68	8058.14	8167.37		8179.41
2000-07-24	8132.39	8138.02	8064.2	8064.2		8101.11
2000-07-25	7984.79	8119.63	7900.39	7900.39		8010.01
2000-07-26	7944.9	8113.27	7922.81	7961.54		8018.04
2000-07-27	7932.86	7959.96	7723.44	7956.28		7841.7
2000-07-28	7861.04	8147.79	7861.04	8122.11		8004.415
2000-07-31	8126.8	8155.99	8068.09	8114.92		8112.04
2000-08-01	8171.58	8192.73	7979.24	7984.65		8085.985
2000-08-02	7985.83	8044.87	7910.28	7916.85		7977.575
2000-08-03	7888.32	7912.4	7736.19	7844.93		7824.295
2000-08-04	7881.72	8029.14	7856.6	7925.2		7942.87
2000-08-07	7804	7809.44	7680.53	7715.99		7744.985
2000-08-08	7751.28	7818.67	7670.28	7797.78		7744.475
2000-08-09	7866.11	8048.14	7866.11	8048.14		7957.125
2000-08-10	8087.1	8105.63	7988.39	8024.69		8047.01
2000-08-11	8012.64	8082.07	7962.05	7974.65		8022.06
2000-08-14	7977.42	7982.13	7838.5	7848.87		7910.315
2000-08-15	7883.84	7913.77	7821.74	7845.69		7867.755
2000-08-16	7870.58	8023.17	7870.58	8003.53		7946.875
2000-08-17	8059.02	8143.25	8000.46	8143.25		8071.855
2000-08-18	8192.3	8276.24	8175.35	8176.82		8225.795
2000-08-21	8232.91	8305.67	8216.42	8257.88		8261.045
2000-08-22	8244.42	8244.42	8086.66	8118.05		8165.54
2000-08-24	8162	8222.08	8090.18	8098.84		8156.13
2000-08-25	8120.96	8142.47	8014.95	8026.32		8078.71
2000-08-28	7985.45	7985.45	7840.75	7845.87		7913.1
2000-08-29	7769.93	7828.37	7621.13	7817.49		7724.75
2000-08-30	7784.74	7809.35	7543.16	7543.96		7676.255
2000-08-31	7458.34	7661.73	7440.81	7616.98		7551.27
2000-09-01	7659.82	7660.9	7381.01	7420.06		7520.955
2000-09-04	7758.54	7814.49	7694.71	7803.02		7754.6
2000-09-05	7829.34	7829.34	7723.14	7785.62		7776.24
2000-09-06	7725.01	7758.45	7601.23	7610.78		7679.84
2000-09-07	7467.94	7520.17	7418.52	7430.93		7469.345
2000-09-08	7457.86	7494.67	7360.5	7367.99		7427.585
2000-09-11	7297.78	7379.85	7295.88	7335.2		7337.865
2000-09-13	7279.36	7407.78	7153.23	7391.66		7280.505
2000-09-14	7348.81	7367.27	7144.12	7152.29		7255.695
2000-09-15	7160.01	7364.46	7120.31	7155.45		7242.385
2000-09-18	6990.48	7026.27	6902.54	6910.14		6964.405
2000-09-19	6811.72	6950.04	6712.2	6734.9		6831.12
2000-09-20	6843.95	6910.91	6720.34	6880.09		6815.625
2000-09-21	6818.96	6946.84	6774.47	6920.9		6860.655
2000-09-22	6737.54	6780.27	6600.1	6612.09		6690.185
2000-09-25	6618.16	6726.75	6550.21	6677.46		6638.48
2000-09-26	6647.94	6780.68	6491.34	6749.03		6636.01
2000-09-27	6706.45	6840.38	6668.07	6717.04		6754.225
2000-09-28	6744.79	6799.62	6564.87	6564.87		6682.245
2000-09-29	6571.62	6589.82	6425.58	6432.36		6507.7
2000-10-02	6165.64	6248.12	6014.87	6024.07		6131.495
2000-10-03	5943.79	6214.53	5907.04	6143.44		6060.785
2000-10-04	5989.45	5997.92	5946.95	5997.92		5972.435
2000-10-05	5932.79	6047.78	5904.98	6029.65		5976.38
2000-10-06	6037.54	6367.39	6037.54	6353.67		6202.465
2000-10-09	6336.3	6338.52	6203.47	6209.42		6270.995
2000-10-11	6070.43	6070.43	6013.53	6040.55		6041.98
2000-10-12	5850.26	5981.67	5763.81	5805.01		5872.74
2000-10-13	5577.86	5876.11	5482.98	5876.11		5679.545
2000-10-16	6060.44	6161.16	5602.72	5630.95		5881.94
2000-10-17	5512	5742.68	5512	5702.36		5627.34
2000-10-18	5606.53	5626.74	5427.46	5432.23		5527.1
2000-10-19	5261.94	5284.34	5074.44	5081.28		5179.39
2000-10-20	5241.57	5407.06	5241.57	5404.78		5324.315
2000-10-23	5644.73	5718.17	5539.97	5680.95		5629.07
2000-10-24	5701.15	5933.42	5645.05	5918.63		5789.235
2000-10-25	5914.37	6035.17	5898.97	6023.78		5967.07
2000-10-26	5937.22	6011.05	5909.35	5941.85		5960.2
2000-10-27	5991.83	6003.38	5804.92	5805.17		5904.15
2000-10-30	5644.26	5666.96	5615.9	5659.08		5641.43
2000-10-31	5530.8	5626.03	5502.67	5544.18		5564.35
2000-11-01	5552.3	5570.58	5400.26	5425.02		5485.42
2000-11-02	5385.54	5630.01	5381.42	5626.08		5505.715
2000-11-03	5723.35	5813.44	5663.74	5796.08		5738.59
2000-11-06	5679.09	5708.77	5609.14	5657.48		5658.955
2000-11-07	5721.88	5877.77	5720.89	5877.77		5799.33
2000-11-08	5926.4	6164.62	5889.01	6067.94		6026.815
2000-11-09	6025.16	6089.55	5926.64	6089.55		6008.095
2000-11-10	6039.19	6126.09	6018.45	6088.74		6072.27
2000-11-13	5878.64	5878.64	5748.43	5793.52		5813.535
2000-11-14	5747	5855.28	5721.69	5772.51		5788.485
2000-11-15	5896.64	5942.06	5696.01	5737.02		5819.035
2000-11-16	5554	5581.93	5436.85	5454.13		5509.39
2000-11-17	5264.93	5367.65	5168.97	5351.36		5268.31
2000-11-20	4994.73	5036.62	4841.67	4845.21		4939.145
2000-11-21	4770.78	5103	4760.68	5103		4931.84
2000-11-22	5128.98	5293.89	5113.22	5130.61		5203.555
2000-11-23	5057.3	5148.3	5032.2	5146.92		5090.25
2000-11-24	5218.18	5423.43	5218.18	5419.99		5320.805
2000-11-27	5510.8	5526.13	5384.04	5433.78		5455.085
2000-11-28	5388.68	5411	5337.42	5362.26		5374.21
2000-11-29	5275.38	5386.36	5266.14	5319.46		5326.25
2000-11-30	5323.7	5372.01	5223.31	5256.93		5297.66
2000-12-01	5173.02	5342.06	5163.23	5342.06		5252.645
2000-12-04	5239.82	5243.05	5168.91	5174.02		5205.98
2000-12-05	5139.53	5241.17	5102.68	5199.2		5171.925
2000-12-06	5323.2	5366.79	5164.43	5170.62		5265.61
2000-12-07	5131.94	5216.22	5131.94	5212.73		5174.08
2000-12-08	5216.36	5269.62	5186.35	5252.83		5227.985
2000-12-11	5283.81	5300.3	5237.19	5284.41		5268.745
2000-12-12	5320.61	5403.14	5320.61	5380.09		5361.875
2000-12-13	5380.34	5397.29	5332.52	5384.36		5364.905
2000-12-14	5350.26	5350.26	5274.15	5320.16		5312.205
2000-12-15	5256.09	5264.18	5202.04	5224.74		5233.11
2000-12-18	5116.07	5127.73	5022.34	5055.2		5075.035
2000-12-19	5004.6	5044.07	4957.27	5040.25		5000.67
2000-12-20	4966.8	4998.35	4919.2	4947.89		4958.775
2000-12-21	4834.76	4834.76	4797.27	4817.22		4816.015
2000-12-22	4765.1	4888.35	4728.41	4811.22		4808.38
2000-12-26	4871.86	4880.41	4711.38	4721.36		4795.895
2000-12-27	4663.65	4663.65	4602.95	4614.63		4633.3
2000-12-28	4581.06	4797.14	4555.91	4797.14		4676.525
2000-12-29	4797.08	4813.64	4728.43	4743.94		4771.035
2001-01-02	4717.49	4945.09	4678	4935.28		4811.545
2001-01-03	4843.54	4970.45	4831.12	4894.79		4900.785
2001-01-04	5028.32	5169.13	5028.32	5136.13		5098.725
2001-01-05	5153.01	5298.43	5117.63	5295.53		5208.03
2001-01-08	5248.1	5368.77	5188.51	5188.51		5278.64
2001-01-09	5206.5	5376.12	5206.5	5376.12		5291.31
2001-01-10	5406.13	5476.9	5350.07	5436.78		5413.485
2001-01-11	5475.59	5531.2	5348.34	5369.24		5439.77
2001-01-12	5404.35	5423.19	5288.79	5339.4		5355.99
2001-01-15	5292.75	5380.49	5254.83	5379.66		5317.66
2001-01-16	5399.7	5665.98	5399.7	5662.94		5532.84
2001-01-17	5702.87	5805.26	5652.52	5769.95		5728.89
2001-01-18	5803.52	5892.53	5734.49	5847.91		5813.51
2001-01-29	5850.7	5933.68	5680.06	5680.06		5806.87
2001-01-30	5685.19	5792.5	5577.87	5792.5		5685.185
2001-01-31	5853.62	5992.43	5821.89	5936.2		5907.16
2001-02-01	5927.25	5975.05	5850.99	5897.93		5913.02
2001-02-02	5958.78	6103.1	5958.78	6049.26		6030.94
2001-02-05	6012.43	6012.43	5867.79	5932.42		5940.11
2001-02-06	5905.6	6042.72	5828.33	5849.06		5935.525
2001-02-07	5738.66	5781.2	5685.59	5693.58		5733.395
2001-02-08	5693.63	5763.14	5653.86	5758.6		5708.5
2001-02-09	5782.42	5893.4	5742.45	5809.84		5817.925
2001-02-12	5807.61	5894.27	5795.68	5847.07		5844.975
2001-02-13	5922.02	6027.49	5917.63	6027.49		5972.56
2001-02-14	6060.89	6097.29	5881.04	5887.68		5989.165
2001-02-15	5963.07	6104.24	5945.06	6104.24		6024.65
2001-02-16	6156.36	6198.22	5997.63	6045.67		6097.925
2001-02-19	5921.18	5991.29	5846.07	5937.3		5918.68
2001-02-20	5992.74	6079.62	5949.35	5971.29		6014.485
2001-02-21	5920.95	5957.78	5863.14	5949.96		5910.46
2001-02-22	5885.67	5885.67	5733.35	5759.04		5809.51
2001-02-23	5727.03	5778.1	5678.23	5726.93		5728.165
2001-02-26	5746.65	5789.17	5708.17	5716.02		5748.67
2001-02-27	5788.02	5805.4	5660.14	5674.69		5732.77
2001-03-01	5581.95	5584.46	5478.65	5499.86		5531.555
2001-03-02	5536.19	5561.38	5471.62	5499.54		5516.5
2001-03-05	5506.6	5610.9	5473.01	5609.74		5541.955
2001-03-06	5689.64	5736.32	5626.87	5635.06		5681.595
2001-03-07	5735.79	5793.76	5735.79	5777.13		5764.775
2001-03-08	5794.34	5794.34	5697.67	5711.02		5746.005
2001-03-09	5655.92	5683.11	5632.26	5680.43		5657.685
2001-03-12	5578.69	5615.82	5556.07	5582.67		5585.945
2001-03-13	5509.79	5646.86	5498.56	5610.4		5572.71
2001-03-14	5683.88	5703.52	5642.26	5658.21		5672.89
2001-03-15	5656.42	5747.01	5600.66	5742.74		5673.835
2001-03-16	5749.48	5846.39	5749.48	5783.93		5797.935
2001-03-19	5783.02	5791.38	5629.12	5641.89		5710.25
2001-03-20	5693.05	5717.21	5624.3	5642.7		5670.755
2001-03-21	5602.14	5684.35	5602.14	5623.42		5643.245
2001-03-22	5647.44	5735.74	5647.44	5730.95		5691.59
2001-03-23	5801.57	5836.17	5790.29	5800.55		5813.23
2001-03-26	5848.63	5862.3	5810.66	5854.42		5836.48
2001-03-27	5943.91	5981.31	5871.11	5884.33		5926.21
2001-03-28	5907.53	5922.81	5816.39	5819.39		5869.6
2001-03-29	5812.6	5846.63	5787.12	5833.88		5816.875
2001-03-30	5863.58	5865.48	5772.39	5797.92		5818.935
2001-04-02	5797.85	5797.85	5596.18	5607.73		5697.015
2001-04-03	5521.99	5538.09	5439.4	5446.82		5488.745
2001-04-04	5386.59	5455.52	5345.6	5405.85		5400.56
2001-04-06	5570.71	5584.14	5508.81	5515.13		5546.475
2001-04-09	5476.75	5476.75	5391.09	5401.83		5433.92
2001-04-10	5432.96	5506.1	5349.14	5353.5		5427.62
2001-04-11	5470.67	5474.17	5362.43	5467.75		5418.3
2001-04-12	5521.93	5563.51	5503.11	5533.22		5533.31
2001-04-13	5592.3	5601.49	5492.3	5495.47		5546.895
2001-04-16	5490.42	5490.42	5409.05	5432.28		5449.735
2001-04-17	5404.76	5458.73	5391.25	5431.95		5424.99
2001-04-18	5479.47	5523.72	5472.79	5508.61		5498.255
2001-04-19	5682.46	5683.63	5602.79	5608.5		5643.21
2001-04-20	5645.11	5645.11	5590.87	5596.63		5617.99
2001-04-23	5607.46	5612.69	5562.67	5597.7		5587.68
2001-04-24	5569.62	5644.68	5567.43	5589.34		5606.055
2001-04-25	5594.19	5601.35	5500.97	5516.2		5551.16
2001-04-26	5542.39	5548.67	5461.5	5518.73		5505.085
2001-04-27	5505.61	5509.32	5416.04	5416.67		5462.68
2001-04-30	5430.59	5469.66	5371.81	5381.67		5420.735
2001-05-02	5469.95	5502.53	5267.04	5304.24		5384.785
2001-05-04	5384.3	5436.53	5211.7	5244.05		5324.115
2001-05-07	5278.91	5316.79	5200.75	5229.93		5258.77
2001-05-09	5195.04	5248.29	5166.39	5232.64		5207.34
2001-05-10	5215.55	5215.55	5117.14	5122.17		5166.345
2001-05-11	5110.91	5251.39	5033.56	5232.72		5142.475
2001-05-14	5161.25	5212.04	5144.17	5176.45		5178.105
2001-05-15	5166.97	5210.36	5142.89	5158.79		5176.625
2001-05-16	5147.02	5148.6	5081.14	5082.02		5114.87
2001-05-17	5112.23	5175.53	5090.86	5143.44		5133.195
2001-05-18	5180.91	5180.91	5094.58	5111.67		5137.745
2001-05-21	5079.72	5079.72	4902.22	4958.61		4990.97
2001-05-22	4991.67	5049.04	4973.06	4991.48		5011.05
2001-05-23	4998.68	5209.97	4963.46	5209.97		5086.715
2001-05-24	5193.87	5246.79	5172.05	5226.79		5209.42
2001-05-25	5206.23	5229.79	5165.3	5170.08		5197.545
2001-05-28	5123.9	5141.38	5073.15	5079.72		5107.265
2001-05-29	5086.3	5174.81	5086.3	5095.26		5130.555
2001-05-30	5078.91	5103.65	5048.98	5057.07		5076.315
2001-05-31	5014.93	5094.56	5012.28	5048.86		5053.42
2001-06-01	5090.66	5096.43	4991.32	5013.96		5043.875
2001-06-04	5012.14	5012.14	4944.98	4985.11		4978.56
2001-06-05	5016.26	5065.06	4991.5	5065.06		5028.28
2001-06-06	5129.48	5234.12	5129.48	5220.44		5181.8
2001-06-07	5172.69	5177.47	5126.3	5153.35		5151.885
2001-06-08	5231.17	5282.82	5206.27	5226.28		5244.545
2001-06-11	5211.7	5271.3	5198.44	5271.3		5234.87
2001-06-12	5247.42	5298.69	5244.74	5266.24		5271.715
2001-06-13	5270.16	5318.71	5205.03	5209.71		5261.87
2001-06-14	5179.4	5200.5	5091.52	5119.19		5146.01
2001-06-15	5080.8	5158.63	5080.8	5158.63		5119.715
2001-06-18	5132.52	5132.6	5052.25	5070.52		5092.425
2001-06-19	5073.35	5089.57	5030.51	5039.98		5060.04
2001-06-20	5038.89	5074.09	5025.08	5029.64		5049.585
2001-06-21	5044.2	5066.17	4965.86	4984.88		5016.015
2001-06-22	4957.19	4985.38	4884.91	4904.34		4935.145
2001-06-26	4932.15	4948.44	4784.67	4785.12		4866.555
2001-06-27	4822.67	4871.74	4773.88	4825.28		4822.81
2001-06-28	4826.27	4826.68	4741.54	4768.55		4784.11
2001-06-29	4854.6	4898.99	4843.55	4883.43		4871.27
2001-07-02	4886.49	4888.37	4805.49	4886.86		4846.93
2001-07-03	4861.41	4906.82	4825.85	4843.82		4866.335
2001-07-04	4801.26	4801.26	4713.84	4739.16		4757.55
2001-07-05	4696.56	4761.05	4686.32	4709.2		4723.685
2001-07-06	4670.27	4766.27	4663.82	4707.01		4715.045
2001-07-09	4677.04	4693.76	4636.9	4657.3		4665.33
2001-07-10	4674.29	4692.41	4612.84	4616.71		4652.625
2001-07-11	4589.03	4614.79	4538.47	4548.29		4576.63
2001-07-12	4587.69	4638.48	4562.05	4633.54		4600.265
2001-07-13	4715.33	4715.33	4483.09	4485.68		4599.21
2001-07-16	4505.72	4510.74	4305.02	4368.69		4407.88
2001-07-17	4318.02	4410.7	4301.89	4371.99		4356.295
2001-07-18	4387.07	4387.19	4204.6	4219.89		4295.895
2001-07-19	4090.51	4238.34	4065.64	4190.78		4151.99
2001-07-20	4197.42	4270.19	4154.9	4220.33		4212.545
2001-07-23	4248.35	4262.77	4137.28	4151.93		4200.025
2001-07-24	4101.61	4101.61	4008.08	4040.77		4054.845
2001-07-25	4026.09	4139.38	4026.09	4136.39		4082.735
2001-07-26	4157.58	4308.2	4100.3	4300.41		4204.25
2001-07-27	4341.49	4417.62	4289.37	4320.59		4353.495
2001-07-31	4299.57	4365.9	4275.42	4352.98		4320.66
2001-08-01	4402.71	4411.92	4328.53	4354.52		4370.225
2001-08-02	4393.31	4490.19	4379.66	4490.19		4434.925
2001-08-03	4499.68	4579.16	4488.54	4530.68		4533.85
2001-08-06	4507.84	4527.75	4451.04	4470.73		4489.395
2001-08-07	4425.24	4426.02	4367.54	4404		4396.78
2001-08-08	4413.13	4515.41	4413.13	4514.1		4464.27
2001-08-09	4469.92	4521.16	4445.15	4448.52		4483.155
2001-08-10	4470.75	4491.45	4394.09	4476.91		4442.77
2001-08-13	4492.28	4557.85	4470.17	4520.76		4514.01
2001-08-14	4547.75	4589.6	4523.35	4589.6		4556.475
2001-08-15	4593.65	4665.37	4581.64	4623.11		4623.505
2001-08-16	4651.03	4710.14	4632.68	4687.33		4671.41
2001-08-17	4713.58	4715.2	4626.84	4638.36		4671.02
2001-08-20	4520.12	4595.75	4520.12	4550.36		4557.935
2001-08-21	4553.95	4575.65	4519.7	4562.73		4547.675
2001-08-22	4509.03	4575.44	4483.04	4487.52		4529.24
2001-08-23	4491.23	4506.92	4435.97	4459.76		4471.445
2001-08-24	4430.42	4430.42	4303.34	4310.32		4366.88
2001-08-27	4352.34	4407.82	4333.2	4384.55		4370.51
2001-08-28	4405.22	4406.97	4340.65	4368.38		4373.81
2001-08-29	4350.91	4508.69	4342.01	4508.69		4425.35
2001-08-30	4495.92	4576.33	4494.84	4503.86		4535.585
2001-08-31	4450.2	4513.26	4430.43	4509.44		4471.845
2001-09-03	4520	4526.27	4446.27	4454.77		4486.27
2001-09-04	4450.56	4493.53	4403.96	4493.53		4448.745
2001-09-05	4476.8	4510.58	4410.78	4424.91		4460.68
2001-09-06	4398.53	4412.42	4314.08	4338.26		4363.25
2001-09-07	4274.76	4305.65	4244.86	4302.16		4275.255
2001-09-10	4254.48	4305.74	4214.94	4289.1		4260.34
2001-09-11	4294.62	4304.57	4169.67	4176.93		4237.12
2001-09-13	3902.93	3952.67	3902.93	3952.49		3927.8
2001-09-14	3871.31	3916.93	3763.42	3774.62		3840.175
2001-09-19	3670.73	3781.17	3663.66	3781.17		3722.415
2001-09-20	3693.91	3725.91	3693.11	3698.84		3709.51
2001-09-21	3599.73	3607.2	3588.46	3591.85		3597.83
2001-09-24	3503.33	3547.67	3461.97	3533.51		3504.82
2001-09-25	3622.46	3649.19	3473.56	3493.78		3561.375
2001-09-26	3475.87	3625.53	3411.68	3625.53		3518.605
2001-09-27	3586.81	3602.18	3546.27	3567.63		3574.225
2001-09-28	3587.81	3645.48	3587.81	3636.94		3616.645
2001-10-02	3623.67	3623.67	3484.08	3492.12		3553.875
2001-10-03	3480.19	3511.38	3436.25	3446.26		3473.815
2001-10-04	3610.16	3610.16	3491.32	3493.66		3550.74
2001-10-05	3502.37	3585.64	3467.94	3585.46		3526.79
2001-10-08	3519.35	3568.19	3495.93	3520.35		3532.06
2001-10-09	3561.16	3618.93	3535.2	3618.93		3577.065
2001-10-11	3721.06	3810.84	3716.19	3789.93		3763.515
2001-10-12	3898.36	3898.36	3769.89	3801.5		3834.125
2001-10-15	3724.66	3756.4	3706.15	3712.82		3731.275
2001-10-16	3715.09	3794.86	3699.82	3794.86		3747.34
2001-10-17	3829.61	3872.81	3800.2	3817.13		3836.505
2001-10-18	3761.1	3811.2	3758.58	3811.2		3784.89
2001-10-19	3786.19	3860.16	3759.51	3845.62		3809.835
2001-10-22	3866.7	3924.3	3861.71	3900.62		3893.005
2001-10-23	3959.14	3959.14	3868.92	3874.42		3914.03
2001-10-24	3884.62	3986.67	3884.62	3986.67		3935.645
2001-10-25	4006.42	4043.21	3983.64	4012.2		4013.425
2001-10-26	4042.47	4104.21	4031.05	4043.57		4067.63
2001-10-29	4081.94	4084.89	4033.98	4065.1		4059.435
2001-10-30	3961.56	3976.22	3906.7	3915.61		3941.46
2001-10-31	3877.24	3944.31	3872.33	3903.49		3908.32
2001-11-01	3939.08	3960.32	3910.84	3929.69		3935.58
2001-11-02	3999.86	4037.31	3981.61	3998.48		4009.46
2001-11-05	4014.74	4080.51	3984.68	4080.51		4032.595
2001-11-06	4136.85	4158.2	4082.92	4082.92		4120.56
2001-11-07	4135.97	4175.45	4114.84	4158.15		4145.145
2001-11-08	4179.05	4208.51	4112.07	4135.03		4160.29
2001-11-09	4135.03	4143.92	4087.35	4123.78		4115.635
2001-11-12	4126	4178.83	4090.96	4172.63		4134.895
2001-11-13	4151.46	4193.5	4134.93	4136.54		4164.215
2001-11-14	4241.04	4286.52	4210.55	4277.7		4248.535
2001-11-15	4291.15	4403.59	4285.33	4403.59		4344.46
2001-11-16	4427.78	4491.5	4395.34	4446.62		4443.42
2001-11-19	4459.39	4556.54	4436.9	4548.63		4496.72
2001-11-20	4577.26	4605.68	4452.93	4455.8		4529.305
2001-11-21	4409.07	4533.37	4401.46	4533.37		4467.415
2001-11-22	4538.29	4557.28	4438.4	4450.02		4497.84
2001-11-23	4470.42	4534.7	4440.89	4519.08		4487.795
2001-11-26	4560.56	4622.33	4560.56	4608.32		4591.445
2001-11-27	4722.18	4722.18	4523	4580.33		4622.59
2001-11-28	4578.7	4617.9	4445.69	4447.58		4531.795
2001-11-29	4398.12	4465.83	4376.22	4465.83		4421.025
2001-11-30	4497.25	4507.94	4441.12	4441.12		4474.53
2001-12-03	4534.37	4647.71	4532.19	4646.61		4589.95
2001-12-04	4638.89	4767.92	4603.12	4766.43		4685.52
2001-12-05	4892.31	4968.64	4854.24	4924.56		4911.44
2001-12-06	5097.57	5214.77	5084.14	5208.86		5149.455
2001-12-07	5234.54	5335.01	5180.4	5333.93		5257.705
2001-12-10	5345.51	5435.48	5304.99	5321.28		5370.235
2001-12-11	5252.71	5322.05	5191.32	5273.97		5256.685
2001-12-12	5333.73	5553.89	5333.73	5539.31		5443.81
2001-12-13	5623.6	5651.98	5349.67	5407.54		5500.825
2001-12-14	5293.52	5486.73	5293.52	5486.73		5390.125
2001-12-17	5502.04	5535.75	5413.97	5456.15		5474.86
2001-12-18	5588.45	5588.45	5309.38	5329.19		5448.915
2001-12-19	5391.31	5402.65	5211.98	5221.96		5307.315
2001-12-20	5199.47	5309.1	5142.83	5309.1		5225.965
2001-12-21	5209.27	5264.08	5090.55	5109.24		5177.315
2001-12-24	5132.61	5208	5100.52	5164.73		5154.26
2001-12-25	5198.17	5381.22	5197.32	5372.81		5289.27
2001-12-26	5421.73	5481.62	5348.15	5392.43		5414.885
2001-12-27	5464.52	5505.19	5293.54	5332.98		5399.365
2001-12-28	5372.85	5408.15	5307.38	5398.28		5357.765
2001-12-31	5481.07	5583.82	5477.53	5551.24		5530.675
2002-01-02	5575.34	5645.11	5493.59	5600.05		5569.35
2002-01-03	5684.91	5690.29	5517.09	5526.32		5603.69
2002-01-04	5678.36	5684.88	5600.93	5638.53		5642.905
2002-01-07	5691.15	5836.74	5657.93	5834.89		5747.335
2002-01-08	5843.68	5885.6	5753.62	5810.08		5819.61
2002-01-09	5885.89	5915.42	5781.62	5865.54		5848.52
2002-01-10	5868.54	5910.77	5806.13	5871.28		5858.45
2002-01-11	5889.49	5926.99	5685.29	5687.59		5806.14
2002-01-14	5625.64	5661.02	5578.46	5611.86		5619.74
2002-01-15	5582.65	5628.65	5494.04	5592.74		5561.345
2002-01-16	5615.29	5645.4	5488.33	5488.33		5566.865
2002-01-17	5375.4	5519.81	5375.4	5501.13		5447.605
2002-01-18	5589.61	5632.17	5511.29	5522.8		5571.73
2002-01-21	5569.6	5799.87	5565.01	5798.05		5682.44
2002-01-22	5863.58	5880.83	5731.7	5804.1		5806.265
2002-01-23	5770.96	5958.39	5744.89	5769.78		5851.64
2002-01-24	5853.87	5875.32	5735.7	5801.92		5805.51
2002-01-25	5925.78	5978.57	5897.67	5950.64		5938.12
2002-01-28	6026.87	6049.12	5984.21	6007.33		6016.665
2002-01-29	6008.22	6008.22	5840.4	5846.19		5924.31
2002-01-30	5738.99	5849.36	5738.99	5812.67		5794.175
2002-01-31	5871.38	5915.38	5823.94	5872.14		5869.66
2002-02-01	5948.1	5948.1	5849.05	5857.93		5898.575
2002-02-04	5867.45	5909.46	5834.5	5849.85		5871.98
2002-02-05	5812.7	5849.02	5773.07	5844.25		5811.045
2002-02-06	5887.31	5978.89	5887.31	5926.08		5933.1
2002-02-18	6048.65	6048.65	5953.75	5968.61		6001.2
2002-02-19	6000.61	6000.61	5857.49	5861.66		5929.05
2002-02-20	5817.74	5838.65	5685.82	5692.18		5762.235
2002-02-21	5766.4	5769.59	5640.15	5656.1		5704.87
2002-02-22	5562.17	5632.12	5532.17	5609.83		5582.145
2002-02-25	5644.22	5663.62	5499.85	5510.71		5581.735
2002-02-26	5607.28	5629.68	5492.94	5499.79		5561.31
2002-02-27	5536.81	5699.67	5536.81	5696.11		5618.24
2002-03-01	5672.03	5736.22	5645.8	5680.78		5691.01
2002-03-04	5878.46	5923.21	5834.26	5874.48		5878.735
2002-03-05	6033.71	6033.71	5877.41	5957.75		5955.56
2002-03-06	5955.27	6097.57	5942.28	6097.57		6019.925
2002-03-07	6130.74	6137.01	6037.63	6048.15		6087.32
2002-03-08	6077.7	6125.46	5971.91	6011.65		6048.685
2002-03-11	6088.19	6212.28	6078.29	6196.26		6145.285
2002-03-12	6198.75	6208.58	6086.41	6122.54		6147.495
2002-03-13	6119.13	6203.15	6068.23	6088.34		6135.69
2002-03-14	6045.55	6111.84	6006.08	6070.5		6058.96
2002-03-15	6062.13	6112.64	5939.46	5951.45		6026.05
2002-03-18	5999.6	6002.33	5917.07	5972.11		5959.7
2002-03-19	5989.73	6007.66	5877.39	5906.73		5942.525
2002-03-20	5948	6068.29	5900.34	6059.06		5984.315
2002-03-21	5981.77	6080.45	5980.81	6046.52		6030.63
2002-03-22	6149.16	6203.21	6127.04	6140.42		6165.125
2002-03-25	6194.16	6243.51	6154.73	6219.17		6199.12
2002-03-26	6206.18	6259.81	6181.75	6242.64		6220.78
2002-03-27	6303.44	6326.43	6139.18	6147.75		6232.805
2002-03-28	6190.08	6209.92	6100.72	6209.92		6155.32
2002-03-29	6265.02	6265.02	6154.56	6167.47		6209.79
2002-04-01	6118.45	6213.32	6118.45	6186.44		6165.885
2002-04-02	6248.04	6326.13	6230.35	6243.46		6278.24
2002-04-03	6220.49	6306.44	6207.13	6294.66		6256.785
2002-04-04	6303.71	6307.32	6164.06	6207.09		6235.69
2002-04-08	6204.57	6246.32	6176.79	6190.83		6211.555
2002-04-09	6222.72	6235.97	6068.62	6069.85		6152.295
2002-04-10	6036.08	6082.94	6016.04	6059.21		6049.49
2002-04-11	6098.54	6145.57	6065.59	6073.76		6105.58
2002-04-12	6036.45	6182.59	6009.45	6182.59		6096.02
2002-04-15	6226.57	6261.78	6179.61	6196		6220.695
2002-04-16	6249.93	6292.18	6222.43	6257.73		6257.305
2002-04-17	6398.03	6413.76	6344.57	6390.68		6379.165
2002-04-18	6434.46	6450.3	6373.97	6387.21		6412.135
2002-04-19	6397.54	6460.87	6392.9	6448.12		6426.885
2002-04-22	6470.45	6484.93	6424.78	6462.3		6454.855
2002-04-23	6440.93	6462.88	6372.4	6390.62		6417.64
2002-04-24	6403.77	6460.66	6379.48	6455.39		6420.07
2002-04-25	6440.07	6464.42	6348.42	6355.59		6406.42
2002-04-26	6359.95	6369.95	6266.46	6306.93		6318.205
2002-04-29	6244.26	6258.18	6175.71	6205.09		6216.945
2002-04-30	6201.84	6214.47	6035.82	6065.73		6125.145
2002-05-02	6099.27	6106.77	5855.96	5867.83		5981.365
2002-05-03	5785.73	5910.67	5750.82	5910.32		5830.745
2002-05-06	5807.5	5807.5	5601.5	5642.48		5704.5
2002-05-07	5525.3	5700.69	5525.3	5663.98		5612.995
2002-05-08	5724.06	5777.47	5670.36	5711.53		5723.915
2002-05-09	5884.28	5884.28	5737.18	5739.28		5810.73
2002-05-10	5701.18	5813.33	5647.75	5807.3		5730.54
2002-05-13	5751.46	5775.66	5718.6	5742.66		5747.13
2002-05-14	5801.54	5822.66	5729.43	5755.92		5776.045
2002-05-15	5836.22	5933.68	5815.08	5910.69		5874.38
2002-05-16	5883.57	5883.57	5791.97	5801.47		5837.77
2002-05-17	5830.72	5865.44	5779.43	5789.84		5822.435
2002-05-20	5739.45	5739.45	5564.96	5574.71		5652.205
2002-05-21	5497.98	5540.49	5429.01	5443.18		5484.75
2002-05-22	5444.57	5544.18	5421.8	5541.64		5482.99
2002-05-23	5536.41	5595.9	5526.74	5549.96		5561.32
2002-05-24	5588.59	5718.74	5586.93	5706.4		5652.835
2002-05-27	5624.81	5733.97	5623.88	5729.9		5678.925
2002-05-28	5765.56	5796.73	5652.59	5669.53		5724.66
2002-05-29	5620.87	5630.44	5565	5623.23		5597.72
2002-05-30	5646.44	5751.89	5646.44	5736.19		5699.165
2002-05-31	5718.29	5718.29	5645.95	5675.65		5682.12
2002-06-03	5628.27	5628.27	5517.62	5571.08		5572.945
2002-06-04	5443.87	5535.62	5443.87	5527.8		5489.745
2002-06-05	5583.88	5626.31	5567.06	5599.42		5596.685
2002-06-06	5613.66	5656.91	5578.06	5591.02		5617.485
2002-06-07	5472.62	5523.82	5423.26	5433.02		5473.54
2002-06-10	5477.01	5520.18	5442.64	5499.33		5481.41
2002-06-11	5536.87	5540.56	5391.75	5405.42		5466.155
2002-06-12	5380.07	5422.7	5357.12	5399.96		5389.91
2002-06-13	5458.21	5580.07	5457.51	5562.23		5518.79
2002-06-14	5539.21	5585.51	5534.83	5562.12		5560.17
2002-06-17	5589.64	5621.05	5531.64	5537.81		5576.345
2002-06-18	5625.15	5625.15	5516.54	5536.42		5570.845
2002-06-19	5532.28	5565.46	5388.46	5399.5		5476.96
2002-06-20	5333.83	5445.77	5264.35	5445.77		5355.06
2002-06-21	5377.55	5516.55	5357.51	5460.53		5437.03
2002-06-24	5440.61	5467.25	5361.29	5384.89		5414.27
2002-06-25	5419.93	5432.38	5299.19	5316.04		5365.785
2002-06-26	5225.58	5233.76	5094.42	5123.04		5164.09
2002-06-27	5144.57	5172.67	5048.31	5071.76		5110.49
2002-06-28	5143.41	5181.37	5109.83	5153.71		5145.6
2002-07-01	5124.5	5124.5	4947.63	4969.32		5036.065
2002-07-02	4881.12	5005.25	4881.12	4995.08		4943.185
2002-07-03	4901.7	5054.25	4808.16	5047.82		4931.205
2002-07-04	5064.43	5134.9	5024.44	5130.8		5079.67
2002-07-05	5146.17	5255.23	5110.38	5255.23		5182.805
2002-07-08	5350.31	5417.1	5324.35	5377.86		5370.725
2002-07-09	5352.71	5388.52	5310.73	5388.52		5349.625
2002-07-10	5315.81	5332.06	5249.38	5262.01		5290.72
2002-07-11	5163.27	5277.39	5162.26	5202.59		5219.825
2002-07-12	5287.46	5420.15	5287.46	5416.5		5353.805
2002-07-15	5427.33	5440.06	5371.2	5393.01		5405.63
2002-07-16	5441.97	5460.09	5311.32	5318.01		5385.705
2002-07-17	5273.01	5317.9	5202.83	5250.82		5260.365
2002-07-18	5257.89	5315.79	5219.94	5242.11		5267.865
2002-07-19	5168.55	5191.77	5133.29	5161.92		5162.53
2002-07-22	5064.51	5089.19	5003.39	5043.5		5046.29
2002-07-23	5016.14	5159.23	4979.85	5159.23		5069.54
2002-07-24	5066.87	5111.64	4998.84	5039.48		5055.24
2002-07-25	5164.53	5171.51	5043.04	5045.07		5107.275
2002-07-26	4902.5	4916.41	4828.51	4855.34		4872.46
2002-07-29	4826.82	4917.26	4796.45	4858.44		4856.855
2002-07-30	4971.98	5019.82	4937.11	5005.04		4978.465
2002-07-31	5006.62	5006.62	4927.44	4940.38		4967.03
2002-08-01	4923.29	4970.36	4911.51	4916.59		4940.935
2002-08-02	4848.59	4920.89	4805.77	4920.89		4863.33
2002-08-05	4684.55	4737.77	4624.76	4636.67		4681.265
2002-08-06	4506.6	4629.93	4506.6	4572.35		4568.265
2002-08-07	4696.4	4736.63	4684.5	4720.73		4710.565
2002-08-08	4736.59	4764.03	4677.02	4700.23		4720.525
2002-08-09	4802.41	4861.98	4786.21	4851.44		4824.095
2002-08-12	4855.61	4895.63	4824.23	4852.07		4859.93
2002-08-13	4845	4847.31	4804.92	4817.93		4826.115
2002-08-14	4788.18	4887.43	4787.96	4887.43		4837.695
2002-08-15	4966.04	5008.35	4927.61	4931.47		4967.98
2002-08-16	4979.05	4979.52	4895.83	4919.02		4937.675
2002-08-19	4937.77	4948.93	4875.89	4888		4912.41
2002-08-20	4950.01	4953.01	4907.59	4919.26		4930.3
2002-08-21	4886.78	4906.78	4856.03	4887.79		4881.405
2002-08-22	4926.22	4989.13	4909.23	4956.49		4949.18
2002-08-23	5005.74	5030.24	4964.81	4968.85		4997.525
2002-08-26	4933.85	4949.43	4899.5	4935.92		4924.465
2002-08-27	4947.8	4958.78	4875.04	4878.85		4916.91
2002-08-28	4845.18	4858.61	4775.74	4789.63		4817.175
2002-08-29	4770.91	4809.83	4747.42	4800.63		4778.625
2002-08-30	4812.95	4812.95	4762.2	4764.94		4787.575
2002-09-02	4756.01	4756.01	4643.66	4644.58		4699.835
2002-09-03	4654.15	4666.39	4577.94	4588.06		4622.165
2002-09-04	4499.51	4595.91	4490.99	4534.15		4543.45
2002-09-05	4578.94	4585.25	4459.37	4459.37		4522.31
2002-09-09	4475.99	4533.27	4438.91	4533.27		4486.09
2002-09-10	4545.83	4668.01	4522.37	4668.01		4595.19
2002-09-11	4690.88	4707.55	4649.21	4660.53		4678.38
2002-09-12	4653.37	4687.33	4609.7	4647.37		4648.515
2002-09-13	4590.79	4613.47	4573.72	4580.17		4593.595
2002-09-16	4578.15	4579.6	4451.2	4457.16		4515.4
2002-09-17	4478.58	4633.86	4463.86	4633.86		4548.86
2002-09-18	4531.13	4540.53	4469.67	4482.65		4505.1
2002-09-19	4502.03	4542.84	4475.75	4491.31		4509.295
2002-09-20	4420.43	4438.44	4369.51	4429.25		4403.975
2002-09-23	4424.16	4450.08	4328.4	4328.4		4389.24
2002-09-24	4303.85	4355.64	4272.6	4286.94		4314.12
2002-09-25	4277	4287.33	4127.59	4185.95		4207.46
2002-09-26	4263.67	4287.63	4219.57	4222.22		4253.6
[truncated: 3,261 more rows]
