# Supplementary material for: Self-learning type-2 fuzzy systems with adaptive rule reduction for time series forecasting
Source: PeerJ Comput Sci. 2025 Jul 29;11:e3004. doi: 10.7717/peerj-cs.3004 (PMC12453715; doi:10.7717/peerj-cs.3004)
Supplement: Supplemental Information 1 [file peerj-cs-11-3004-s001.zip › ePL-KRLS-FSM_plus-main/README.md]

# ePL-KRLS-FSM+

Codes related to the paper "Rule-based Evolving Fuzzy System for Time Series Forecasting: New Perspectives Based on Type-2 Fuzzy Sets Measures Approach".

The package contains:

1. The original time series data adopted in this paper;
2. All the code related with ePL-KRLS-FSM+ model;
3. The benchmarks used in the paper.

Please cite this paper if the code helps.

For any queries, suggestions or questions about the codes, please contact Eduardo Santos (eduardo.santos.oli.mar@gmail.com, eduardo.santos@estudante.ufjf.br).
